# Supplementary material for: trans-Di­fluorido­tetra­kis­(pyridine-κN)chromium(III) perchlorate from synchrotron radiation
Source: Acta Crystallogr Sect E Struct Rep Online. 2013 Aug 23;69(Pt 9):m514. doi: 10.1107/S1600536813023052 (PMC3884409; doi:10.1107/S1600536813023052)
Supplement: Supplementary file 1 [file e-69-0m514-sup1.cif]

##############################################################################
#                                                                            #
# This CIF contains the data in a paper accepted for publication in          #
# Acta Crystallographica Section E. It conforms to the requirements of       #
# Notes for Authors for Acta Crystallographica Section E, and has been       #
# peer reviewed under the auspices of the IUCr Commission on Journals.       #
#                                                                            #
# Full details of the Crystallographic Information File format               #
# are given in the paper "The Crystallographic Information File (CIF):       #
# a New Standard Archive File for Crystallography" by S. R. Hall, F. H.      #
# Allen and I. D. Brown [Acta Cryst. (1991), A47, 655-685].                  #
#                                                                            #
# The current version of the core CIF dictionary is obtainable from          #
# ftp://ftp.iucr.org/pub/cif_core.dic.                                       #
#                                                                            #
# Software is freely available for graphical display of the structure(s)     #
# in this CIF. For information consult the CIF software page                 #
# http://www.iucr.org/resources/cif/software.                                #
#                                                                            #
# This file may be used for bona fide research purposes within the           #
# scientific community so long as proper attribution is given to the journal # 
# article from which it was obtained.                                        #
#                                                                            #
##############################################################################
data_I
_audit_creation_method     SHELXL-2013
_journal_date_recd_electronic     2013-08-15
_journal_date_accepted     2013-08-16
_journal_name_full     'Acta Crystallographica, Section E'
_journal_year     2013
_journal_volume     69
_journal_issue      9
_journal_page_first     m514
_journal_page_last     m514
_journal_paper_category     QM
_journal_paper_doi     10.1107/S1600536813023052
_journal_coeditor_code     TK5248
_publ_contact_author_name     'Jong-Ha Choi'
_publ_contact_author_address
;
Department of Chemistry, Andong National University,
Andong 760-749, Republic of Korea
;
_publ_contact_author_email     'jhchoi@andong.ac.kr'
_publ_contact_author_fax     ?
_publ_contact_author_phone     '+82-54-820-5458'
_publ_section_title
;
<i>trans</i>-Difluoridotetrakis(pyridine-\k<i>N</i>)chromium(III) perchlorate
from synchrotron radiation
;
loop_
    _publ_author_name
    _publ_author_footnote
    _publ_author_address
    'Moon, Dohyun' .
;
Pohang Accelerator Laboratory, POSTECH, Pohang 790-784, Republic of Korea
;
    'Choi, Jong-Ha' .
;
Department of Chemistry, Andong National University, Andong 760-749,
Republic of Korea
;
_publ_section_synopsis     .
_chemical_name_systematic
;
<i>trans</i>-Difluoridotetrakis(pyridine-\k<i>N</i>)chromium(III) perchlorate
;
_chemical_name_common     ?
_chemical_formula_moiety     'C20 H20 Cr F2 N4 +, Cl O4 -'
_chemical_formula_sum     'C20 H20 Cl Cr F2 N4 O4'
_chemical_formula_iupac     '[Cr F2 (C5 H5 N1)4] Cl O4'
_chemical_formula_weight     505.85
_chemical_melting_point     ?
_symmetry_space_group_name_hall     '-P 1'
_space_group_crystal_system     triclinic
_space_group_name_H-M_alt     'P -1'
_space_group_name_Hall     '-P 1'
loop_
    _space_group_symop_operation_xyz
    'x, y, z'
    '-x, -y, -z'
_cell_length_a     9.5690(19)
_cell_length_b     10.615(2)
_cell_length_c     12.663(3)
_cell_angle_alpha     68.46(3)
_cell_angle_beta     68.31(3)
_cell_angle_gamma     79.38(3)
_cell_volume     1109.9(5)
_cell_formula_units_Z     2
_cell_measurement_reflns_used     33119
_cell_measurement_theta_min     0.36
_cell_measurement_theta_max     33.55
_cell_measurement_temperature     99(2)
_cell_special_details     ?
_exptl_crystal_description     'pink'
_exptl_crystal_colour     'plate'
_exptl_crystal_size_max     0.030
_exptl_crystal_size_mid     0.030
_exptl_crystal_size_min     0.015
_exptl_crystal_density_diffrn     1.514
_exptl_crystal_density_meas     ?
_exptl_crystal_density_method     ?
_exptl_crystal_F_000     518
_exptl_absorpt_coefficient_mu     0.493
_exptl_absorpt_correction_type     empirical
_exptl_absorpt_process_details
                                  '(<i>HKL3000sm</i>; Otwinowski & Minor, 1997)'
_exptl_absorpt_correction_T_min     0.985
_exptl_absorpt_correction_T_max     0.993
_exptl_special_details
;
Since the Pohang Accelerator Laboratory goniostat has only one omega-axis,
diffrn_measured_fraction_theta_full is not fully covered as 0.944, especially
for the low symmetry such as a triclinic system. As this is an inherent
problem, other command and option (such as <i>OMIT</i>) were not helpful to
improve the completeness.
;
_diffrn_ambient_temperature     99(2)
_diffrn_radiation_type     synchrotron
_diffrn_radiation_wavelength     0.63001
_diffrn_measurement_device_type     'ADSC Q210 CCD area-detector'
_diffrn_measurement_method     'omega scan'
_diffrn_detector_area_resol_mean     ?
_diffrn_reflns_number     11523
_diffrn_reflns_av_R_equivalents     0.0200
_diffrn_reflns_theta_min     1.624
_diffrn_reflns_theta_max     25.999
_diffrn_reflns_theta_full     22.210
_diffrn_measured_fraction_theta_max     0.932
_diffrn_measured_fraction_theta_full     0.944
_diffrn_reflns_limit_h_min     -13
_diffrn_reflns_limit_h_max     13
_diffrn_reflns_limit_k_min     -14
_diffrn_reflns_limit_k_max     14
_diffrn_reflns_limit_l_min     -17
_diffrn_reflns_limit_l_max     17
_refine_special_details     .
_reflns_number_total     5842
_reflns_number_gt     4912
_reflns_threshold_expression     I>2\s(I)
_refine_ls_structure_factor_coef     Fsqd
_refine_ls_matrix_type     full
_refine_ls_R_factor_all     0.0444
_refine_ls_R_factor_gt     0.0360
_refine_ls_wR_factor_gt     0.0953
_refine_ls_wR_factor_ref     0.0988
_refine_ls_goodness_of_fit_ref     1.054
_refine_ls_restrained_S_all     1.054
_refine_ls_number_reflns     5842
_refine_ls_number_parameters     293
_refine_ls_number_restraints     0
_refine_ls_hydrogen_treatment     constr
_refine_ls_weighting_scheme     calc
_refine_ls_weighting_details
;
 w=1/[\s^2^(Fo^2^)+(0.0543P)^2^+0.5188P]
 where P=(Fo^2^+2Fc^2^)/3
;
_atom_sites_solution_hydrogens     geom
_atom_sites_solution_primary     ?
_atom_sites_solution_secondary     ?
_refine_ls_shift/su_max     0.001
_refine_ls_shift/su_mean     0.000
_refine_diff_density_max     0.513
_refine_diff_density_min     -0.609
_refine_ls_extinction_method     SHELXL
_refine_ls_extinction_coef     0.062(4)
_refine_ls_extinction_expression
                                  'Fc^*^=kFc[1+0.001xFc^2^\l^3^/sin(2\q)]^-1/4^'
loop_
    _atom_type_symbol
    _atom_type_description
    _atom_type_scat_dispersion_real
    _atom_type_scat_dispersion_imag
    _atom_type_scat_source
    'C' 'C' 0.0024 0.0012
                         'International Tables Vol C Tables 4.2.6.8 and 6.1.1.4'
    'H' 'H' 0.0000 0.0000
                         'International Tables Vol C Tables 4.2.6.8 and 6.1.1.4'
    'N' 'N' 0.0047 0.0024
                         'International Tables Vol C Tables 4.2.6.8 and 6.1.1.4'
    'O' 'O' 0.0086 0.0047
                         'International Tables Vol C Tables 4.2.6.8 and 6.1.1.4'
    'F' 'F' 0.0136 0.0079
                         'International Tables Vol C Tables 4.2.6.8 and 6.1.1.4'
    'Cl' 'Cl' 0.1230 0.1262
                         'International Tables Vol C Tables 4.2.6.8 and 6.1.1.4'
    'Cr' 'Cr' 0.2897 0.4907
                         'International Tables Vol C Tables 4.2.6.8 and 6.1.1.4'
_computing_data_collection
;
<i>PAL ADSC Quantum-210 ADX Software</i> (Arvai & Nielsen, 1983)
;
_computing_cell_refinement     '<i>HKL3000sm</i> (Otwinowski & Minor, 1997)'
_computing_data_reduction     '<i>HKL3000sm</i> (Otwinowski & Minor, 1997)'
_computing_structure_solution     '<i>SHELX-2013-XS</i> (Sheldrick, 2008)'
_computing_structure_refinement     '<i>SHELX-2013-XL</i> (Sheldrick, 2008)'
_computing_molecular_graphics     'DIAMOND (Brandenburg, 2007)'
_computing_publication_material     'WinGX (Farrugia, 2012)'
loop_
    _atom_site_type_symbol
    _atom_site_label
    _atom_site_fract_x
    _atom_site_fract_y
    _atom_site_fract_z
    _atom_site_U_iso_or_equiv
    _atom_site_adp_type
    _atom_site_calc_flag
    _atom_site_occupancy
    _atom_site_symmetry_multiplicity
    _atom_site_disorder_assembly
    _atom_site_disorder_group
    Cr Cr1 0.0000 1.0000 0.0000 0.01263(9) Uani d 1 2 . .
    F F1 0.01103(10) 1.14193(9) 0.04859(8) 0.01655(19) Uani d 1 1 . .
    N N1 -0.16449(15) 0.91455(13) 0.16450(12) 0.0144(2) Uani d 1 1 . .
    C C1 -0.24067(17) 0.99130(16) 0.23459(14) 0.0160(3) Uani d 1 1 . .
    H H1 -0.2177 1.0836 0.2077 0.019 Uiso calc 1 1 . .
    C C2 -0.35141(18) 0.94021(17) 0.34453(15) 0.0184(3) Uani d 1 1 . .
    H H2 -0.4036 0.9969 0.3918 0.022 Uiso calc 1 1 . .
    C C3 -0.38521(19) 0.80573(18) 0.38478(15) 0.0206(3) Uani d 1 1 . .
    H H3 -0.4594 0.7682 0.4605 0.025 Uiso calc 1 1 . .
    C C4 -0.30797(19) 0.72648(17) 0.31164(16) 0.0213(3) Uani d 1 1 . .
    H H4 -0.3294 0.6341 0.3366 0.026 Uiso calc 1 1 . .
    C C5 -0.19964(18) 0.78444(16) 0.20218(15) 0.0177(3) Uani d 1 1 . .
    H H5 -0.1484 0.7307 0.1520 0.021 Uiso calc 1 1 . .
    N N2 0.17550(15) 0.89172(13) 0.06286(12) 0.0150(3) Uani d 1 1 . .
    C C6 0.24772(18) 0.94873(16) 0.10540(14) 0.0182(3) Uani d 1 1 . .
    H H6 0.2131 1.0362 0.1120 0.022 Uiso calc 1 1 . .
    C C7 0.37130(19) 0.88404(18) 0.14009(16) 0.0212(3) Uani d 1 1 . .
    H H7 0.4210 0.9271 0.1691 0.025 Uiso calc 1 1 . .
    C C8 0.42122(19) 0.75607(18) 0.13180(15) 0.0214(3) Uani d 1 1 . .
    H H8 0.5052 0.7097 0.1556 0.026 Uiso calc 1 1 . .
    C C9 0.34678(19) 0.69668(17) 0.08827(16) 0.0210(3) Uani d 1 1 . .
    H H9 0.3789 0.6089 0.0817 0.025 Uiso calc 1 1 . .
    C C10 0.22513(18) 0.76705(16) 0.05457(15) 0.0181(3) Uani d 1 1 . .
    H H10 0.1746 0.7262 0.0245 0.022 Uiso calc 1 1 . .
    Cr Cr2 0.0000 1.0000 0.5000 0.01280(9) Uani d 1 2 . .
    F F2 -0.15818(10) 1.01373(10) 0.44431(8) 0.01706(19) Uani d 1 1 . .
    N N3 0.08874(14) 0.82597(13) 0.45187(11) 0.0148(3) Uani d 1 1 . .
    C C11 0.02042(18) 0.77691(17) 0.40054(15) 0.0179(3) Uani d 1 1 . .
    H H11 -0.0646 0.8267 0.3805 0.022 Uiso calc 1 1 . .
    C C12 0.06960(19) 0.65643(17) 0.37590(15) 0.0204(3) Uani d 1 1 . .
    H H12 0.0185 0.6242 0.3400 0.024 Uiso calc 1 1 . .
    C C13 0.19391(19) 0.58355(17) 0.40415(15) 0.0209(3) Uani d 1 1 . .
    H H13 0.2300 0.5010 0.3875 0.025 Uiso calc 1 1 . .
    C C14 0.26469(19) 0.63353(17) 0.45721(15) 0.0205(3) Uani d 1 1 . .
    H H14 0.3502 0.5855 0.4776 0.025 Uiso calc 1 1 . .
    C C15 0.20934(18) 0.75428(17) 0.48022(14) 0.0179(3) Uani d 1 1 . .
    H H15 0.2578 0.7877 0.5171 0.022 Uiso calc 1 1 . .
    N N4 0.12228(15) 1.12831(14) 0.33344(12) 0.0157(3) Uani d 1 1 . .
    C C16 0.05298(18) 1.21171(16) 0.25660(14) 0.0177(3) Uani d 1 1 . .
    H H16 -0.0518 1.2052 0.2758 0.021 Uiso calc 1 1 . .
    C C17 0.1294(2) 1.30722(17) 0.14993(15) 0.0215(3) Uani d 1 1 . .
    H H17 0.0773 1.3660 0.0976 0.026 Uiso calc 1 1 . .
    C C18 0.2822(2) 1.31577(18) 0.12077(16) 0.0246(4) Uani d 1 1 . .
    H H18 0.3368 1.3805 0.0483 0.030 Uiso calc 1 1 . .
    C C19 0.3546(2) 1.2278(2) 0.19953(17) 0.0263(4) Uani d 1 1 . .
    H H19 0.4600 1.2304 0.1809 0.032 Uiso calc 1 1 . .
    C C20 0.27139(18) 1.13681(18) 0.30494(15) 0.0211(3) Uani d 1 1 . .
    H H20 0.3208 1.0781 0.3593 0.025 Uiso calc 1 1 . .
    Cl Cl1P 0.64390(4) 0.40483(4) 0.24420(3) 0.01718(10) Uani d 1 1 . .
    O O1P 0.53210(15) 0.45637(14) 0.33397(13) 0.0305(3) Uani d 1 1 . .
    O O2P 0.5964(2) 0.44001(15) 0.14139(13) 0.0374(4) Uani d 1 1 . .
    O O3P 0.66002(17) 0.26002(13) 0.29401(13) 0.0304(3) Uani d 1 1 . .
    O O4P 0.78435(15) 0.46338(17) 0.20959(16) 0.0387(4) Uani d 1 1 . .
loop_
    _atom_site_aniso_label
    _atom_site_aniso_U_11
    _atom_site_aniso_U_22
    _atom_site_aniso_U_33
    _atom_site_aniso_U_12
    _atom_site_aniso_U_13
    _atom_site_aniso_U_23
    Cr1 0.01311(16) 0.01227(16) 0.01356(16) 0.00203(12) -0.00396(13)
                                                                    -0.00714(12)
    F1 0.0183(4) 0.0153(4) 0.0190(4) 0.0016(3) -0.0062(4) -0.0100(3)
    N1 0.0146(6) 0.0150(6) 0.0150(6) 0.0008(5) -0.0050(5) -0.0071(5)
    C1 0.0153(7) 0.0167(7) 0.0178(7) 0.0020(5) -0.0060(6) -0.0086(6)
    C2 0.0142(7) 0.0245(8) 0.0184(7) 0.0011(6) -0.0046(6) -0.0110(6)
    C3 0.0161(7) 0.0263(8) 0.0183(7) -0.0041(6) -0.0036(6) -0.0067(6)
    C4 0.0225(8) 0.0195(8) 0.0223(8) -0.0046(6) -0.0066(7) -0.0063(6)
    C5 0.0197(7) 0.0157(7) 0.0195(7) 0.0000(6) -0.0065(6) -0.0081(6)
    N2 0.0149(6) 0.0152(6) 0.0149(6) 0.0021(5) -0.0042(5) -0.0069(5)
    C6 0.0188(7) 0.0180(7) 0.0182(7) 0.0018(6) -0.0054(6) -0.0085(6)
    C7 0.0196(7) 0.0241(8) 0.0227(8) 0.0014(6) -0.0089(7) -0.0101(6)
    C8 0.0176(7) 0.0234(8) 0.0212(8) 0.0047(6) -0.0068(6) -0.0075(6)
    C9 0.0198(7) 0.0193(7) 0.0230(8) 0.0061(6) -0.0067(7) -0.0098(6)
    C10 0.0185(7) 0.0170(7) 0.0188(7) 0.0022(6) -0.0053(6) -0.0083(6)
    Cr2 0.00999(15) 0.01573(17) 0.01295(16) 0.00214(12) -0.00418(12)
                                                                    -0.00595(12)
    F2 0.0138(4) 0.0204(5) 0.0191(4) 0.0021(3) -0.0077(4) -0.0080(4)
    N3 0.0133(6) 0.0163(6) 0.0135(6) 0.0011(5) -0.0033(5) -0.0057(5)
    C11 0.0153(7) 0.0199(7) 0.0187(7) 0.0013(6) -0.0056(6) -0.0076(6)
    C12 0.0190(7) 0.0213(8) 0.0225(8) 0.0003(6) -0.0065(6) -0.0101(6)
    C13 0.0200(7) 0.0180(7) 0.0218(8) 0.0023(6) -0.0035(6) -0.0084(6)
    C14 0.0172(7) 0.0214(8) 0.0198(7) 0.0056(6) -0.0053(6) -0.0072(6)
    C15 0.0146(7) 0.0220(8) 0.0176(7) 0.0033(6) -0.0055(6) -0.0087(6)
    N4 0.0140(6) 0.0183(6) 0.0149(6) 0.0007(5) -0.0035(5) -0.0076(5)
    C16 0.0175(7) 0.0193(7) 0.0165(7) 0.0023(6) -0.0056(6) -0.0077(6)
    C17 0.0266(8) 0.0191(7) 0.0178(7) 0.0018(6) -0.0068(7) -0.0068(6)
    C18 0.0272(9) 0.0224(8) 0.0196(8) -0.0054(7) -0.0003(7) -0.0073(6)
    C19 0.0183(8) 0.0327(10) 0.0242(8) -0.0051(7) -0.0013(7) -0.0090(7)
    C20 0.0149(7) 0.0275(8) 0.0194(7) -0.0010(6) -0.0046(6) -0.0073(6)
    Cl1P 0.01680(17) 0.01445(17) 0.02051(18) 0.00369(12) -0.00615(14)
                                                                    -0.00815(13)
    O1P 0.0234(6) 0.0276(7) 0.0369(8) 0.0019(5) 0.0019(6) -0.0201(6)
    O2P 0.0580(10) 0.0308(8) 0.0269(7) -0.0049(7) -0.0253(7) -0.0007(6)
    O3P 0.0427(8) 0.0139(6) 0.0382(8) 0.0093(5) -0.0219(7) -0.0092(5)
    O4P 0.0178(6) 0.0411(8) 0.0597(10) -0.0049(6) -0.0017(7) -0.0291(8)
_geom_special_details
;
All e.s.d.'s (except the e.s.d. in the dihedral angle between two l.s. planes)
are estimated using the full covariance matrix. The cell e.s.d.'s are taken
into account individually in the estimation of e.s.d.'s in distances, angles
and torsion angles; correlations between e.s.d.'s in cell parameters are only
used when they are defined by crystal symmetry. An approximate (isotropic)
treatment of cell e.s.d.'s is used for estimating e.s.d.'s involving l.s.
planes.
;
loop_
    _geom_bond_atom_site_label_1
    _geom_bond_atom_site_label_2
    _geom_bond_site_symmetry_2
    _geom_bond_distance
    _geom_bond_publ_flag
    Cr1 F1 2_575 1.8566(10) ?
    Cr1 F1 . 1.8566(10) ?
    Cr1 N1 2_575 2.0867(16) ?
    Cr1 N1 . 2.0867(16) ?
    Cr1 N2 2_575 2.0929(15) ?
    Cr1 N2 . 2.0929(15) ?
    N1 C1 . 1.3478(19) ?
    N1 C5 . 1.348(2) ?
    C1 C2 . 1.386(2) ?
    C1 H1 . 0.9500 ?
    C2 C3 . 1.384(2) ?
    C2 H2 . 0.9500 ?
    C3 C4 . 1.396(2) ?
    C3 H3 . 0.9500 ?
    C4 C5 . 1.386(2) ?
    C4 H4 . 0.9500 ?
    C5 H5 . 0.9500 ?
    N2 C6 . 1.343(2) ?
    N2 C10 . 1.350(2) ?
    C6 C7 . 1.388(2) ?
    C6 H6 . 0.9500 ?
    C7 C8 . 1.383(2) ?
    C7 H7 . 0.9500 ?
    C8 C9 . 1.386(3) ?
    C8 H8 . 0.9500 ?
    C9 C10 . 1.381(2) ?
    C9 H9 . 0.9500 ?
    C10 H10 . 0.9500 ?
    Cr2 F2 2_576 1.8552(10) ?
    Cr2 F2 . 1.8552(10) ?
    Cr2 N4 . 2.0799(17) ?
    Cr2 N4 2_576 2.0800(17) ?
    Cr2 N3 2_576 2.0908(14) ?
    Cr2 N3 . 2.0908(14) ?
    N3 C11 . 1.345(2) ?
    N3 C15 . 1.350(2) ?
    C11 C12 . 1.385(2) ?
    C11 H11 . 0.9500 ?
    C12 C13 . 1.383(2) ?
    C12 H12 . 0.9500 ?
    C13 C14 . 1.386(3) ?
    C13 H13 . 0.9500 ?
    C14 C15 . 1.385(2) ?
    C14 H14 . 0.9500 ?
    C15 H15 . 0.9500 ?
    N4 C16 . 1.341(2) ?
    N4 C20 . 1.348(2) ?
    C16 C17 . 1.387(2) ?
    C16 H16 . 0.9500 ?
    C17 C18 . 1.382(3) ?
    C17 H17 . 0.9500 ?
    C18 C19 . 1.391(3) ?
    C18 H18 . 0.9500 ?
    C19 C20 . 1.378(3) ?
    C19 H19 . 0.9500 ?
    C20 H20 . 0.9500 ?
    Cl1P O4P . 1.4342(15) ?
    Cl1P O3P . 1.4342(14) ?
    Cl1P O2P . 1.4351(15) ?
    Cl1P O1P . 1.4416(14) ?
loop_
    _geom_angle_atom_site_label_1
    _geom_angle_atom_site_label_2
    _geom_angle_atom_site_label_3
    _geom_angle_site_symmetry_1
    _geom_angle_site_symmetry_3
    _geom_angle
    _geom_angle_publ_flag
    F1 Cr1 F1 2_575 . 180.0 ?
    F1 Cr1 N1 2_575 2_575 90.52(5) ?
    F1 Cr1 N1 . 2_575 89.48(5) ?
    F1 Cr1 N1 2_575 . 89.48(5) ?
    F1 Cr1 N1 . . 90.52(5) ?
    N1 Cr1 N1 2_575 . 180.00(7) ?
    F1 Cr1 N2 2_575 2_575 90.40(5) ?
    F1 Cr1 N2 . 2_575 89.60(5) ?
    N1 Cr1 N2 2_575 2_575 92.68(6) ?
    N1 Cr1 N2 . 2_575 87.32(6) ?
    F1 Cr1 N2 2_575 . 89.60(5) ?
    F1 Cr1 N2 . . 90.40(5) ?
    N1 Cr1 N2 2_575 . 87.32(6) ?
    N1 Cr1 N2 . . 92.68(6) ?
    N2 Cr1 N2 2_575 . 180.0 ?
    C1 N1 C5 . . 118.53(14) ?
    C1 N1 Cr1 . . 119.68(11) ?
    C5 N1 Cr1 . . 121.77(11) ?
    N1 C1 C2 . . 122.25(15) ?
    N1 C1 H1 . . 118.9 ?
    C2 C1 H1 . . 118.9 ?
    C3 C2 C1 . . 119.33(15) ?
    C3 C2 H2 . . 120.3 ?
    C1 C2 H2 . . 120.3 ?
    C2 C3 C4 . . 118.55(15) ?
    C2 C3 H3 . . 120.7 ?
    C4 C3 H3 . . 120.7 ?
    C5 C4 C3 . . 119.09(16) ?
    C5 C4 H4 . . 120.5 ?
    C3 C4 H4 . . 120.5 ?
    N1 C5 C4 . . 122.22(15) ?
    N1 C5 H5 . . 118.9 ?
    C4 C5 H5 . . 118.9 ?
    C6 N2 C10 . . 118.41(14) ?
    C6 N2 Cr1 . . 120.40(10) ?
    C10 N2 Cr1 . . 121.05(11) ?
    N2 C6 C7 . . 122.17(15) ?
    N2 C6 H6 . . 118.9 ?
    C7 C6 H6 . . 118.9 ?
    C8 C7 C6 . . 119.12(16) ?
    C8 C7 H7 . . 120.4 ?
    C6 C7 H7 . . 120.4 ?
    C7 C8 C9 . . 118.91(16) ?
    C7 C8 H8 . . 120.5 ?
    C9 C8 H8 . . 120.5 ?
    C10 C9 C8 . . 119.00(15) ?
    C10 C9 H9 . . 120.5 ?
    C8 C9 H9 . . 120.5 ?
    N2 C10 C9 . . 122.39(16) ?
    N2 C10 H10 . . 118.8 ?
    C9 C10 H10 . . 118.8 ?
    F2 Cr2 F2 2_576 . 180.0 ?
    F2 Cr2 N4 2_576 . 89.64(6) ?
    F2 Cr2 N4 . . 90.36(6) ?
    F2 Cr2 N4 2_576 2_576 90.36(6) ?
    F2 Cr2 N4 . 2_576 89.64(6) ?
    N4 Cr2 N4 . 2_576 180.0 ?
    F2 Cr2 N3 2_576 2_576 90.31(5) ?
    F2 Cr2 N3 . 2_576 89.69(5) ?
    N4 Cr2 N3 . 2_576 87.08(6) ?
    N4 Cr2 N3 2_576 2_576 92.92(6) ?
    F2 Cr2 N3 2_576 . 89.68(5) ?
    F2 Cr2 N3 . . 90.32(5) ?
    N4 Cr2 N3 . . 92.92(6) ?
    N4 Cr2 N3 2_576 . 87.08(6) ?
    N3 Cr2 N3 2_576 . 180.0 ?
    C11 N3 C15 . . 118.33(14) ?
    C11 N3 Cr2 . . 120.91(11) ?
    C15 N3 Cr2 . . 120.55(11) ?
    N3 C11 C12 . . 122.38(15) ?
    N3 C11 H11 . . 118.8 ?
    C12 C11 H11 . . 118.8 ?
    C13 C12 C11 . . 119.25(16) ?
    C13 C12 H12 . . 120.4 ?
    C11 C12 H12 . . 120.4 ?
    C12 C13 C14 . . 118.63(15) ?
    C12 C13 H13 . . 120.7 ?
    C14 C13 H13 . . 120.7 ?
    C15 C14 C13 . . 119.30(15) ?
    C15 C14 H14 . . 120.4 ?
    C13 C14 H14 . . 120.4 ?
    N3 C15 C14 . . 122.11(15) ?
    N3 C15 H15 . . 118.9 ?
    C14 C15 H15 . . 118.9 ?
    C16 N4 C20 . . 118.68(15) ?
    C16 N4 Cr2 . . 120.86(11) ?
    C20 N4 Cr2 . . 120.25(12) ?
    N4 C16 C17 . . 122.13(16) ?
    N4 C16 H16 . . 118.9 ?
    C17 C16 H16 . . 118.9 ?
    C18 C17 C16 . . 119.13(17) ?
    C18 C17 H17 . . 120.4 ?
    C16 C17 H17 . . 120.4 ?
    C17 C18 C19 . . 118.76(17) ?
    C17 C18 H18 . . 120.6 ?
    C19 C18 H18 . . 120.6 ?
    C20 C19 C18 . . 119.08(17) ?
    C20 C19 H19 . . 120.5 ?
    C18 C19 H19 . . 120.5 ?
    N4 C20 C19 . . 122.20(17) ?
    N4 C20 H20 . . 118.9 ?
    C19 C20 H20 . . 118.9 ?
    O4P Cl1P O3P . . 110.13(10) ?
    O4P Cl1P O2P . . 109.84(11) ?
    O3P Cl1P O2P . . 109.44(9) ?
    O4P Cl1P O1P . . 109.02(9) ?
    O3P Cl1P O1P . . 108.90(9) ?
    O2P Cl1P O1P . . 109.50(10) ?
loop_
    _geom_torsion_atom_site_label_1
    _geom_torsion_atom_site_label_2
    _geom_torsion_atom_site_label_3
    _geom_torsion_atom_site_label_4
    _geom_torsion_site_symmetry_1
    _geom_torsion_site_symmetry_2
    _geom_torsion_site_symmetry_3
    _geom_torsion_site_symmetry_4
    _geom_torsion
    _geom_torsion_publ_flag
    C5 N1 C1 C2 . . . . 1.2(2) ?
    Cr1 N1 C1 C2 . . . . 179.81(12) ?
    N1 C1 C2 C3 . . . . 0.3(2) ?
    C1 C2 C3 C4 . . . . -1.2(2) ?
    C2 C3 C4 C5 . . . . 0.5(3) ?
    C1 N1 C5 C4 . . . . -1.9(2) ?
    Cr1 N1 C5 C4 . . . . 179.55(13) ?
    C3 C4 C5 N1 . . . . 1.0(3) ?
    C10 N2 C6 C7 . . . . 0.4(2) ?
    Cr1 N2 C6 C7 . . . . -175.43(12) ?
    N2 C6 C7 C8 . . . . -0.6(3) ?
    C6 C7 C8 C9 . . . . 0.4(3) ?
    C7 C8 C9 C10 . . . . 0.0(3) ?
    C6 N2 C10 C9 . . . . 0.1(2) ?
    Cr1 N2 C10 C9 . . . . 175.84(12) ?
    C8 C9 C10 N2 . . . . -0.2(3) ?
    C15 N3 C11 C12 . . . . -0.1(2) ?
    Cr2 N3 C11 C12 . . . . -175.00(12) ?
    N3 C11 C12 C13 . . . . -0.4(3) ?
    C11 C12 C13 C14 . . . . 0.4(3) ?
    C12 C13 C14 C15 . . . . 0.0(2) ?
    C11 N3 C15 C14 . . . . 0.5(2) ?
    Cr2 N3 C15 C14 . . . . 175.44(12) ?
    C13 C14 C15 N3 . . . . -0.5(2) ?
    C20 N4 C16 C17 . . . . -0.9(2) ?
    Cr2 N4 C16 C17 . . . . 173.85(12) ?
    N4 C16 C17 C18 . . . . 0.9(2) ?
    C16 C17 C18 C19 . . . . 0.1(2) ?
    C17 C18 C19 C20 . . . . -1.2(3) ?
    C16 N4 C20 C19 . . . . -0.3(2) ?
    Cr2 N4 C20 C19 . . . . -175.00(14) ?
    C18 C19 C20 N4 . . . . 1.3(3) ?
loop_
    _geom_hbond_atom_site_label_D
    _geom_hbond_atom_site_label_H
    _geom_hbond_atom_site_label_A
    _geom_hbond_site_symmetry_A
    _geom_hbond_distance_DH
    _geom_hbond_distance_HA
    _geom_hbond_distance_DA
    _geom_hbond_angle_DHA
    C1 H1 F1 . 0.95 2.36 2.892(2) 115
    C6 H6 F1 . 0.95 2.31 2.874(2) 118
    C11 H11 F2 . 0.95 2.32 2.879(2) 117
    C16 H16 F2 . 0.95 2.39 2.915(2) 115
    C14 H14 O1P . 0.95 2.61 3.154(2) 117
    C9 H9 O2P . 0.95 2.63 3.320(3) 130
    C1 H1 O3P 1_465 0.95 2.41 3.107(2) 130
    C4 H4 O1P 1_455 0.95 2.51 3.368(2) 150
    C5 H5 F1 2_575 0.95 2.38 2.900(2) 114
    C10 H10 F1 2_575 0.95 2.31 2.863(2) 117
    C15 H15 F2 2_576 0.95 2.29 2.856(2) 117
    C20 H20 F2 2_576 0.95 2.34 2.860(2) 114
    C15 H15 O3P 2_666 0.95 2.64 3.466(2) 146
    C19 H19 O2P 1_565 0.95 2.58 3.227(3) 125
