# Supplementary material for: trans-Di­fluorido­tetra­kis­(pyridine-κN)chromium(III) perchlorate from synchrotron radiation
Source: Acta Crystallogr Sect E Struct Rep Online. 2013 Aug 23;69(Pt 9):m514. doi: 10.1107/S1600536813023052 (PMC3884409; doi:10.1107/S1600536813023052)
Supplement: Supplementary file 2 [file e-69-0m514-Isup2.hkl]

#
# h,k,l, Fc-squared, Fo-squared, sigma(Fo-squared), status flag
#
data_I
_shelx_title ' S52 in P-1 (pink thin plate)'
_shelx_refln_list_code          4
_shelx_F_calc_maximum      116.34
_exptl_crystal_F_000       518.00
_reflns_d_resolution_high  0.7186

loop_
 _space_group_symop_operation_xyz
 'x, y, z'
 '-x, -y, -z'

_cell_length_a     9.5690
_cell_length_b    10.6150
_cell_length_c    12.6630
_cell_angle_alpha  68.459
_cell_angle_beta   68.309
_cell_angle_gamma  79.383

_shelx_F_squared_multiplier     1.000

loop_
 _refln_index_h
 _refln_index_k
 _refln_index_l
 _refln_F_squared_calc
 _refln_F_squared_meas
 _refln_F_squared_sigma
 _refln_observed_status
   2   0   0        861.55        726.46        45.70 o
   3   0   0       4040.37       3688.39        62.35 o
   4   0   0         89.43         63.08         2.32 o
   5   0   0       4047.39       3929.35        66.87 o
   6   0   0       2235.01       2136.09        44.00 o
   7   0   0          0.74          2.65         2.50 o
   8   0   0       1041.87        999.07        18.52 o
   9   0   0        430.90        472.17        11.83 o
  10   0   0          1.70         12.85         4.40 o
  11   0   0        683.12        729.05        15.54 o
  12   0   0        137.55        127.96         8.00 o
 -12   1   0        229.31        254.56         9.48 o
 -11   1   0        360.09        394.39        10.07 o
 -10   1   0        162.82        162.67         5.91 o
  -9   1   0         80.41         76.94         4.44 o
  -8   1   0       1873.65       1866.25        32.26 o
  -7   1   0       1913.46       1914.28        33.71 o
  -6   1   0         43.09         32.58         5.38 o
  -5   1   0       1094.81        946.76        19.22 o
  -4   1   0       1891.80       1652.85        29.77 o
  -3   1   0        127.25        101.83         3.19 o
  -2   1   0       2572.03       2102.92        56.45 o
  -1   1   0       6061.06       6288.10       432.65 o
   0   1   0       4339.18       3963.69       138.44 o
   2   1   0         32.32         19.14         3.03 o
   3   1   0        540.74        443.07        17.37 o
   5   1   0       1418.67       1360.39        24.39 o
   6   1   0       2983.19       3145.92        62.04 o
   7   1   0       1815.90       1763.79        31.47 o
   8   1   0         31.50         31.41         3.00 o
   9   1   0         63.22         88.56         5.19 o
  10   1   0        147.62        141.44         6.08 o
  11   1   0          6.45          2.75         5.65 o
  12   1   0        625.37        665.34        27.17 o
 -12   2   0        636.15        692.26        15.64 o
 -11   2   0        175.83        177.52         7.12 o
 -10   2   0          1.49          0.89         3.21 o
  -9   2   0        667.16        660.65        17.00 o
  -8   2   0        292.38        305.27        13.88 o
  -7   2   0        736.60        760.23        14.83 o
  -6   2   0       2189.11       2144.38        37.80 o
  -5   2   0        831.42        781.03        15.09 o
  -4   2   0       1522.39       1412.07        27.06 o
  -2   2   0         94.09         88.61         2.83 o
  -1   2   0       6178.14       5999.35       100.36 o
   0   2   0         20.99         21.00         1.56 o
   1   2   0       1318.27       1073.29        49.93 o
   2   2   0       3074.61       2693.60        46.86 o
   3   2   0        838.64        869.86        16.69 o
   4   2   0        685.23        607.44        13.79 o
   5   2   0       2427.18       2423.66        42.39 o
   6   2   0        102.87        100.51         7.78 o
   7   2   0        326.44        334.18         7.52 o
   8   2   0       1177.81       1335.64        25.33 o
   9   2   0         12.91         10.10         3.44 o
  10   2   0         34.78         32.70         4.78 o
  11   2   0        323.94        338.10        14.58 o
  12   2   0         51.71         47.39         7.88 o
 -11   3   0         93.06         88.70         5.60 o
 -10   3   0        226.90        232.00         7.65 o
  -9   3   0         18.81         22.56         3.29 o
  -8   3   0        621.45        655.78        13.44 o
  -7   3   0        498.11        516.51        12.04 o
  -6   3   0        221.14        240.97         6.41 o
  -5   3   0        274.21        259.34         7.76 o
  -4   3   0        670.75        641.97        15.24 o
  -3   3   0        707.33        686.33        13.58 o
  -2   3   0        487.18        376.58         9.19 o
  -1   3   0        178.86        176.46         4.89 o
   1   3   0       4026.67       3649.57        73.96 o
   2   3   0        999.90        950.27        20.12 o
   3   3   0       2137.57       1925.23        50.08 o
   4   3   0         74.41         58.87         2.79 o
   5   3   0          4.90         10.12         2.36 o
   6   3   0       1694.39       1672.88        30.57 o
   7   3   0        628.63        625.29        12.91 o
   8   3   0         81.08         91.10         4.73 o
   9   3   0        245.02        247.28         7.50 o
  10   3   0        289.49        282.83         8.88 o
  11   3   0         76.52         76.81         7.88 o
  12   3   0        356.84        346.89        10.76 o
 -11   4   0          8.30          7.20         5.17 o
 -10   4   0        266.32        277.10         7.77 o
  -9   4   0        675.18        700.34        16.59 o
  -8   4   0         31.77         35.95         3.14 o
  -7   4   0        319.68        330.63         7.84 o
  -6   4   0        179.87        175.47         5.56 o
  -5   4   0        678.81        672.01        13.87 o
  -4   4   0       1298.08       1327.69        25.93 o
  -3   4   0        256.06        265.89         6.90 o
  -2   4   0         75.70         61.81         2.35 o
  -1   4   0       2040.70       1805.36        34.92 o
   0   4   0       2038.57       1935.86        41.25 o
   1   4   0        163.40        223.81        11.96 o
   3   4   0          3.06          1.27         1.97 o
   4   4   0       2512.05       2597.18        45.72 o
   5   4   0       1596.76       1563.80        33.38 o
   6   4   0        460.95        488.59        12.64 o
   7   4   0        169.67        182.35         5.78 o
   8   4   0        229.13        225.43         9.41 o
   9   4   0        456.49        483.06        17.54 o
  10   4   0        149.74        140.91         7.14 o
  11   4   0         85.84         84.62         8.17 o
  12   4   0         21.36         18.27        13.32 o
 -11   5   0         49.25         54.78         6.29 o
 -10   5   0         37.44         39.47         4.58 o
  -9   5   0         87.31         95.47         7.26 o
  -8   5   0        370.64        399.97         9.61 o
  -7   5   0          2.40          3.43         2.16 o
  -6   5   0        205.01        219.06         7.06 o
  -5   5   0        847.14        936.93        18.93 o
  -4   5   0       1644.28       1696.17        32.74 o
  -3   5   0       1948.44       1965.38        36.71 o
  -2   5   0       1518.57       1545.24        29.75 o
  -1   5   0          2.90          8.45         1.94 o
   0   5   0       2875.99       2655.83        49.38 o
   1   5   0       3077.22       2909.71       105.25 o
   2   5   0        754.22        689.68        15.14 o
   3   5   0       1382.69       1305.66        25.45 o
   4   5   0         10.44         15.60         3.14 o
   5   5   0       2622.62       3040.07        67.93 o
   6   5   0        286.25        299.86         7.96 o
   7   5   0         11.17          9.08         4.32 o
   8   5   0        489.19        534.61        12.40 o
   9   5   0        401.06        407.21        12.95 o
  10   5   0        288.04        277.26         9.61 o
  11   5   0        500.72        499.35        14.17 o
 -10   6   0        132.34        120.79        12.64 o
  -9   6   0          0.42         -0.86         3.96 o
  -8   6   0         53.03         62.50         5.36 o
  -7   6   0       1992.29       2144.92        41.07 o
  -6   6   0        282.69        313.26         8.10 o
  -5   6   0         18.89         18.11         2.93 o
  -4   6   0        609.33        663.52        16.20 o
  -3   6   0        514.02        514.14        11.87 o
  -2   6   0        495.22        469.43        11.28 o
  -1   6   0       3234.50       3369.36        59.06 o
   0   6   0          1.16         12.88         2.22 o
   1   6   0       3884.34       3924.98       176.32 o
   2   6   0       3747.42       3961.94        70.24 o
   3   6   0         12.75         12.57         2.48 o
   4   6   0       3218.40       3519.86        61.03 o
   5   6   0         42.33         49.32         3.29 o
   6   6   0        350.10        354.23         9.59 o
   7   6   0        591.23        607.91        15.22 o
   8   6   0        943.66        979.30        21.44 o
   9   6   0        141.30        138.25         6.36 o
  10   6   0        458.36        501.38        15.62 o
  11   6   0         39.29         36.60         6.93 o
 -10   7   0        148.27        150.32         7.33 o
  -9   7   0        594.56        647.79        19.17 o
  -8   7   0        386.31        398.44        10.75 o
  -7   7   0        452.93        521.08        12.85 o
  -6   7   0       2230.53       2361.76        44.16 o
  -5   7   0          1.53          0.32         3.23 o
  -4   7   0        128.19        146.79         5.05 o
  -3   7   0        610.56        623.76        22.53 o
  -2   7   0          4.57          4.80         2.11 o
  -1   7   0       1138.66       1155.00        23.68 o
   0   7   0       1717.91       1743.34        33.67 o
   1   7   0          6.59          2.11         3.03 o
   2   7   0       2015.07       1962.80        44.17 o
   3   7   0        777.48        868.47        22.47 o
   4   7   0         60.18         66.65         5.55 o
   5   7   0        780.34        817.67        20.17 o
   6   7   0        113.34        114.86         5.68 o
   7   7   0        624.63        647.03        16.51 o
   8   7   0        443.86        481.18        11.70 o
   9   7   0        119.85        118.89         9.04 o
  10   7   0        169.37        152.05         8.90 o
  -9   8   0         85.05         91.32         5.69 o
  -8   8   0        592.01        642.65        14.62 o
  -7   8   0        294.85        335.76         9.68 o
  -6   8   0         71.34         75.52         5.04 o
  -5   8   0       2442.45       2631.16        48.67 o
  -4   8   0        375.43        397.70         9.97 o
  -3   8   0        122.66        128.91         5.12 o
  -2   8   0        493.99        538.11        13.17 o
  -1   8   0        268.28        284.65         8.27 o
   0   8   0        958.25        984.74        21.09 o
   1   8   0       1468.25       1520.76        32.60 o
   2   8   0          6.62         31.95         5.59 o
   3   8   0        791.41        837.60        17.83 o
   4   8   0        723.97        756.17        17.48 o
   5   8   0          8.93          4.26         3.69 o
   6   8   0        879.56        933.99        19.28 o
   7   8   0        428.25        415.60        14.29 o
   8   8   0         68.07         63.49         6.65 o
   9   8   0        351.03        355.77        16.44 o
  10   8   0          0.79          0.70         8.25 o
  -8   9   0          0.58          2.31         5.06 o
  -7   9   0        293.57        288.78         9.44 o
  -6   9   0        244.26        279.74         8.44 o
  -5   9   0        313.21        331.29         9.38 o
  -4   9   0       1253.62       1362.87        26.95 o
  -3   9   0          2.26          6.66         5.95 o
  -2   9   0         92.74         93.84         5.32 o
  -1   9   0        435.65        506.94        12.92 o
   0   9   0       1021.58       1053.19        28.39 o
   1   9   0       1048.64       1090.74        23.12 o
   2   9   0        882.05       1006.38        43.09 o
   3   9   0         26.96         23.94         5.72 o
   4   9   0         91.75         81.12         7.15 o
   5   9   0       1136.68       1232.28        24.46 o
   6   9   0         53.70         51.73         8.11 o
   7   9   0        254.85        256.18         8.58 o
   8   9   0        206.41        199.98         8.85 o
   9   9   0          0.21         -5.39         9.11 o
  -7  10   0         11.48          3.10         5.81 o
  -6  10   0        269.97        280.31        12.06 o
  -5  10   0        744.56        792.16        17.65 o
  -4  10   0          6.21          2.06         5.93 o
  -3  10   0        159.29        179.72         6.75 o
  -2  10   0        156.94        175.71         6.72 o
  -1  10   0        153.69        165.39         6.57 o
   0  10   0        447.95        448.16        13.99 o
   1  10   0        267.66        268.54         8.32 o
   2  10   0          2.80         -8.27        17.23 o
   3  10   0        322.30        347.70        10.03 o
   4  10   0        126.60        123.08         5.51 o
   5  10   0         19.35         19.26         4.53 o
   6  10   0        956.43        979.48        24.14 o
   7  10   0        160.93        149.46         7.21 o
   8  10   0        235.95        213.91         9.37 o
  -6  11   0         24.86         30.52         6.55 o
  -5  11   0        267.44        260.09         9.77 o
  -4  11   0        220.68        212.67         7.89 o
  -3  11   0          0.32          4.97         5.08 o
  -2  11   0        381.38        408.78        17.01 o
  -1  11   0        248.44        255.88         9.84 o
   0  11   0          0.29          2.86         4.12 o
   1  11   0         87.41         91.74         5.51 o
   2  11   0        102.28        121.64         6.94 o
   3  11   0         14.17         13.72         4.40 o
   4  11   0        173.97        172.35         7.97 o
   5  11   0         40.06         41.68         6.55 o
   6  11   0         26.03         24.18         6.73 o
   7  11   0        441.71        448.88        12.71 o
  -5  12   0        192.30        171.04         8.46 o
  -4  12   0         16.24          9.81         7.72 o
  -3  12   0         66.18         50.61        10.59 o
  -2  12   0          6.84          9.43         7.27 o
  -1  12   0         74.23         64.17        10.22 o
   0  12   0        200.82        209.16         8.38 o
   1  12   0        132.25        125.09         8.40 o
   2  12   0        297.15        293.43         9.47 o
   3  12   0        214.36        209.34        10.22 o
   4  12   0          8.17         10.91         8.08 o
   5  12   0        128.37        113.62         7.53 o
   6  12   0         29.34         25.93         6.90 o
  -3  13   0          3.03         17.25         8.85 o
  -2  13   0        156.80        148.17         6.22 o
  -1  13   0          0.26         -0.41         7.49 o
   0  13   0        232.61        207.29         9.17 o
   1  13   0        646.99        653.31        19.58 o
   2  13   0         75.04         58.47         6.32 o
   3  13   0        215.35        162.28        13.47 o
   4  13   0        357.52        327.13        17.02 o
  -3 -13   1        141.09        127.01         8.07 o
  -2 -13   1        245.13        201.33         6.65 o
  -1 -13   1        119.26         93.75         9.02 o
   0 -13   1        109.11        103.05         7.92 o
   1 -13   1          0.75          4.51         5.62 o
   2 -13   1          9.13          7.57        12.93 o
  -5 -12   1         49.59         52.69         9.13 o
  -4 -12   1          0.58         -5.49         7.57 o
  -3 -12   1         20.67          7.78        12.42 o
  -2 -12   1         55.61         51.88         6.47 o
  -1 -12   1        151.21        134.12         6.26 o
   0 -12   1        203.56        179.99         7.84 o
   1 -12   1         63.69         64.93         6.50 o
   2 -12   1         10.56          5.61         5.76 o
   3 -12   1         13.94         11.15         6.03 o
   4 -12   1        242.74        252.14        12.83 o
   5 -12   1         47.76         55.62         7.19 o
  -7 -11   1          0.29         -0.66         7.17 o
  -6 -11   1        167.35        159.32         8.77 o
  -5 -11   1         92.73         92.02         7.90 o
  -4 -11   1          0.08          2.21         5.36 o
  -3 -11   1          0.65         12.29         8.53 o
  -2 -11   1          1.80          2.12         5.69 o
  -1 -11   1          0.43          2.36         6.36 o
   0 -11   1         37.43         33.61         4.49 o
   1 -11   1        128.30        121.90         5.63 o
   2 -11   1         98.64        106.96         6.70 o
   3 -11   1        158.64        173.76         6.25 o
   4 -11   1        114.23        115.97         6.69 o
   5 -11   1        126.90        132.09         7.09 o
   6 -11   1        118.52        105.86         9.03 o
  -8 -10   1          4.83         -2.32         7.00 o
  -7 -10   1          0.53          1.45         6.69 o
  -6 -10   1         10.91          8.85         6.01 o
  -5 -10   1        106.29        103.88        10.04 o
  -4 -10   1        157.89        147.36         8.23 o
  -3 -10   1         61.67         71.59         6.70 o
  -2 -10   1          2.91          2.39         4.01 o
  -1 -10   1         66.32         62.79         6.21 o
   0 -10   1        118.18        143.12         6.58 o
   1 -10   1         32.11         21.88         3.29 o
   2 -10   1         68.53         64.66         6.38 o
   3 -10   1          0.42          4.26         3.70 o
   4 -10   1        150.07        142.26         7.74 o
   5 -10   1        322.95        312.87        11.13 o
   6 -10   1        195.20        187.49         7.61 o
   7 -10   1          0.62         -5.29         7.12 o
  -9  -9   1          0.00         -3.36         7.86 o
  -8  -9   1         36.33         39.34         7.70 o
  -7  -9   1          0.90         -0.06         6.49 o
  -6  -9   1          3.26         -3.72         5.21 o
  -5  -9   1         60.94         62.25         7.71 o
  -4  -9   1        146.14        135.96         6.07 o
  -3  -9   1          2.70          3.39         3.95 o
  -2  -9   1        182.14        156.87         6.84 o
  -1  -9   1         57.03         62.15         5.22 o
   0  -9   1         41.79         28.25         3.63 o
   1  -9   1         50.85         48.11         3.83 o
   2  -9   1          1.64          3.41         4.08 o
   3  -9   1        282.88        285.26         9.13 o
   4  -9   1        184.89        190.36         6.85 o
   5  -9   1        198.30        190.03         6.64 o
   6  -9   1          2.91          2.36         4.61 o
   7  -9   1          0.48         -2.02         4.63 o
   8  -9   1          8.88          8.36         6.02 o
  -9  -8   1         11.55         13.71         6.52 o
  -8  -8   1         26.54         22.63         8.04 o
  -7  -8   1         98.29        101.05         6.00 o
  -6  -8   1         95.20         91.00         5.49 o
  -5  -8   1        268.27        289.48         8.96 o
  -4  -8   1        231.53        226.27        10.68 o
  -3  -8   1        389.01        402.38        10.83 o
  -2  -8   1          0.00         11.65         7.51 o
  -1  -8   1          5.37          2.94         3.12 o
   0  -8   1         98.08         99.23         5.33 o
   1  -8   1          5.35          3.68         2.90 o
   2  -8   1        408.03        418.88        11.41 o
   3  -8   1         42.79         40.35         3.09 o
   4  -8   1        214.59        215.35         7.22 o
   5  -8   1         71.86         71.94         8.92 o
   6  -8   1        155.84        164.20         6.06 o
   7  -8   1         53.94         55.60         5.34 o
   8  -8   1          0.93         -1.14         4.61 o
   9  -8   1          3.47          5.67         5.90 o
 -10  -7   1        125.60        113.28         8.77 o
  -9  -7   1         19.75         13.80         6.74 o
  -8  -7   1          1.68          5.31         5.19 o
  -7  -7   1        160.45        160.76         7.07 o
  -6  -7   1          0.17          2.62         6.08 o
  -5  -7   1         13.79         13.99         2.97 o
  -4  -7   1        130.32        123.50         5.86 o
  -3  -7   1        277.92        294.18        10.08 o
  -2  -7   1        408.40        443.86        15.33 o
  -1  -7   1          2.83          1.12         2.71 o
   0  -7   1          6.84         10.60         2.93 o
   1  -7   1        363.89        375.73         9.83 o
   2  -7   1        180.25        171.92         6.29 o
   3  -7   1        112.01        111.39         5.45 o
   4  -7   1        868.73        923.91        20.00 o
   5  -7   1        218.68        230.62         8.73 o
   6  -7   1         48.21         48.09         4.00 o
   7  -7   1        321.05        344.06        14.65 o
   8  -7   1         21.07         26.41         4.12 o
   9  -7   1          2.86          3.57         6.18 o
  10  -7   1         67.35         63.16         5.56 o
 -10  -6   1         25.40         30.11         8.57 o
  -9  -6   1         90.65         79.05         6.86 o
  -8  -6   1        135.29        125.22         7.28 o
  -7  -6   1         29.08         30.41         5.49 o
  -6  -6   1        287.69        291.87         8.39 o
  -5  -6   1        132.36        115.30        12.20 o
  -4  -6   1        302.50        358.20         9.25 o
  -3  -6   1       1329.61       1323.99        26.42 o
  -1  -6   1          1.08          1.00         3.20 o
   0  -6   1       1201.98       1321.16        29.48 o
   1  -6   1         89.64         99.61         4.15 o
   2  -6   1        804.57        902.45        19.24 o
   3  -6   1        350.42        394.68         9.56 o
   4  -6   1        387.08        387.01         9.14 o
   5  -6   1        141.63        154.88         5.47 o
   6  -6   1        367.54        380.89         9.58 o
   7  -6   1        152.74        171.10         5.65 o
   8  -6   1         44.80         50.97         5.98 o
   9  -6   1         38.80         32.62         4.46 o
  10  -6   1          0.12         -0.01         4.69 o
 -11  -5   1         69.30         68.42         8.54 o
 -10  -5   1          5.12         -3.79         5.48 o
  -9  -5   1         37.20         37.38         5.64 o
  -8  -5   1          3.17         -0.17         5.61 o
  -7  -5   1        323.90        329.13         9.10 o
  -6  -5   1        172.12        174.28         7.15 o
  -5  -5   1        620.40        676.91        22.23 o
  -4  -5   1         75.16         81.99         3.53 o
  -3  -5   1         62.20         66.84         5.10 o
  -2  -5   1        677.97        701.88        22.54 o
  -1  -5   1       2351.72       2355.29        43.53 o
   0  -5   1        942.77       1029.21        21.71 o
   1  -5   1        148.24        162.75         6.23 o
   2  -5   1         37.28         66.54         5.68 o
   3  -5   1        270.85        274.15         7.85 o
   4  -5   1        155.55        167.42         5.64 o
   5  -5   1       1749.67       1766.97        35.10 o
   6  -5   1          6.61          4.54         2.58 o
   7  -5   1        426.50        454.10        10.40 o
   8  -5   1        151.48        162.17         5.43 o
   9  -5   1        411.29        409.62        10.06 o
  10  -5   1         90.65         99.52         7.37 o
  11  -5   1          5.59          4.39         5.24 o
 -11  -4   1        167.38        161.19        18.22 o
 -10  -4   1        169.07        169.56        12.35 o
  -9  -4   1         57.27         54.23         5.16 o
  -8  -4   1        240.82        226.16        12.28 o
  -7  -4   1        286.74        280.34         9.68 o
  -6  -4   1        253.91        288.94         8.99 o
  -5  -4   1        588.67        601.79        16.47 o
  -4  -4   1        334.53        324.23         8.03 o
  -3  -4   1         31.37         27.55         2.38 o
  -2  -4   1        846.67        798.56        20.37 o
  -1  -4   1        141.97        166.15         6.01 o
   0  -4   1       3744.01       3756.49        65.38 o
   1  -4   1       1131.48       1154.86        34.15 o
   2  -4   1         19.77         15.47         1.94 o
   3  -4   1        880.16        968.11        19.97 o
   4  -4   1          0.43          2.27         1.79 o
   5  -4   1        161.40        161.95         4.79 o
   6  -4   1       2436.82       2613.83        46.51 o
   7  -4   1          0.23          0.56         2.25 o
   8  -4   1         96.49         88.75         3.80 o
   9  -4   1         27.93         25.81         4.20 o
  10  -4   1        143.85        139.88         6.21 o
  11  -4   1          8.41          3.77         6.88 o
 -11  -3   1         45.58         52.62         7.64 o
 -10  -3   1         27.49         29.53         5.51 o
  -9  -3   1         45.74         45.72         4.83 o
  -8  -3   1          8.67          8.55         3.47 o
  -7  -3   1        156.33        147.24         5.25 o
  -6  -3   1         91.05         79.00         4.42 o
  -5  -3   1         64.72         55.42         4.27 o
  -4  -3   1        186.18        176.26         9.23 o
  -3  -3   1         17.54         12.80         1.73 o
  -2  -3   1         25.74         33.79         2.47 o
  -1  -3   1        942.74        805.33        32.47 o
   0  -3   1        517.97        408.34        10.71 o
   1  -3   1       1399.94       1322.03        29.98 o
   2  -3   1         37.67         46.16         2.26 o
   3  -3   1         23.55         19.57         1.67 o
   4  -3   1         20.18         18.11         1.79 o
   5  -3   1        261.92        285.24         8.31 o
   6  -3   1        413.57        422.29        13.19 o
   7  -3   1         46.08         47.93         2.77 o
   8  -3   1        191.69        182.19         6.23 o
   9  -3   1        320.07        310.36         8.46 o
  10  -3   1         37.42         32.13         3.93 o
  11  -3   1         40.55         36.30         5.38 o
  12  -3   1         80.91         76.23        12.72 o
 -11  -2   1          2.51          1.23         7.78 o
 -10  -2   1         24.20         26.55         5.70 o
  -9  -2   1        162.92        157.53         5.86 o
  -8  -2   1          1.60          6.35         3.23 o
  -7  -2   1         22.27         23.54         3.01 o
  -6  -2   1       1245.75       1240.37        23.35 o
  -5  -2   1        415.65        441.66         9.47 o
  -4  -2   1       1310.35       1267.29        25.09 o
  -3  -2   1        495.79        452.10         9.97 o
  -2  -2   1        245.85        201.08         9.51 o
   0  -2   1       2639.52       2257.11        56.83 o
   1  -2   1       3057.82       2848.56        49.10 o
   2  -2   1        262.77        271.69         6.56 o
   3  -2   1       2148.71       2162.66        37.61 o
   4  -2   1        884.81        882.84        17.43 o
   5  -2   1        118.17        123.08         4.54 o
   6  -2   1        196.15        210.66         6.51 o
   7  -2   1        207.70        210.06         5.41 o
   8  -2   1        154.87        153.25         5.49 o
   9  -2   1         74.97         75.47         5.42 o
  10  -2   1        496.05        467.59        11.77 o
  11  -2   1        192.90        211.06        13.42 o
  12  -2   1          0.02          2.72         5.41 o
 -12  -1   1          5.52          5.75         7.32 o
 -11  -1   1         43.46         39.52         5.97 o
 -10  -1   1         83.85         75.49         5.33 o
  -9  -1   1        147.11        166.76         5.83 o
  -8  -1   1          8.13          9.16         2.89 o
  -7  -1   1        185.69        177.16         5.71 o
  -6  -1   1        232.18        208.55         5.39 o
  -5  -1   1        322.29        335.25         7.16 o
  -4  -1   1         53.49         63.85         2.67 o
  -3  -1   1       1525.00       1320.64        29.42 o
  -2  -1   1       5707.27       5371.47        90.67 o
  -1  -1   1        384.77        291.98        12.39 o
   1  -1   1        290.06        245.66        11.40 o
   3  -1   1          0.27          1.38         0.98 o
   4  -1   1       1151.18       1158.75        23.25 o
   5  -1   1         33.36         33.03         1.78 o
   6  -1   1          0.01          2.51         1.63 o
   7  -1   1         10.94         16.40         2.65 o
   8  -1   1        548.78        522.34        13.57 o
   9  -1   1         43.19         35.66         3.13 o
  10  -1   1        130.32        114.78         5.02 o
  11  -1   1         32.90         35.00         5.46 o
  12  -1   1         26.79         32.85         6.22 o
 -12   0   1         19.65         19.12         7.62 o
 -11   0   1          0.02         -1.58         5.58 o
 -10   0   1          0.69          7.75        10.00 o
  -9   0   1          2.25          4.45         3.59 o
  -8   0   1        533.42        503.87        11.20 o
  -7   0   1         47.65         40.57         2.86 o
  -6   0   1        130.32        119.09         3.93 o
  -5   0   1       2587.71       2608.43        44.81 o
  -4   0   1        736.46        739.62        14.32 o
  -3   0   1        317.38        312.28         7.66 o
  -2   0   1       2106.55       1797.49        31.08 o
  -1   0   1       2016.32       1713.50       113.19 o
   0   0   1         10.08          8.63         1.11 o
   1   0   1         72.69         63.93         1.37 o
   2   0   1       4146.58       3567.53        60.12 o
   3   0   1          3.91          4.01         0.95 o
   4   0   1        265.19        282.38         8.58 o
   5   0   1         23.74         19.44         1.58 o
   6   0   1        457.44        494.10        10.06 o
   7   0   1        302.27        289.14         7.21 o
   8   0   1        196.80        198.74         5.44 o
   9   0   1        125.78        140.05         5.06 o
  10   0   1         18.51         16.64         3.44 o
  11   0   1         36.44         34.96         5.00 o
  12   0   1          0.22         -1.35         6.09 o
 -12   1   1        211.65        190.11         8.69 o
 -11   1   1         80.29         78.44         6.12 o
 -10   1   1         86.06         69.45         4.63 o
  -9   1   1         17.46         14.16         3.47 o
  -8   1   1        555.35        536.01        11.33 o
  -7   1   1         25.60         27.08         3.02 o
  -6   1   1          0.01         -2.22         2.22 o
  -5   1   1       1252.88       1443.25        30.98 o
  -4   1   1       3379.68       3319.31        79.95 o
  -3   1   1        119.63        103.85         3.94 o
  -2   1   1         21.09          8.24         1.31 o
   0   1   1          6.15         12.51         0.97 o
   2   1   1         82.22         65.42         2.44 o
   3   1   1       1860.71       1611.35        29.95 o
   4   1   1        754.60        708.63        14.95 o
   5   1   1        144.70        141.36         4.17 o
   6   1   1         96.97         88.19         3.80 o
   7   1   1         12.23          9.85         2.00 o
   8   1   1          1.49          3.30         3.31 o
   9   1   1        143.21        154.35         6.73 o
  10   1   1        199.43        208.09         6.52 o
  11   1   1         53.63         55.44         7.23 o
  12   1   1         20.92         18.58         6.50 o
 -11   2   1        186.13        150.81         7.69 o
 -10   2   1         18.36         19.74         4.62 o
  -9   2   1        190.54        193.23         5.85 o
  -8   2   1        111.02        112.11         7.41 o
  -7   2   1        292.02        295.45         7.36 o
  -6   2   1         17.95         19.74         2.51 o
  -5   2   1         64.89         66.40         4.46 o
  -4   2   1         24.16         21.35         1.95 o
  -3   2   1        144.90        112.90         3.62 o
  -2   2   1         75.73         85.75         3.34 o
  -1   2   1      11639.32      13377.55       438.39 o
   1   2   1       2242.16       1919.52        39.49 o
   2   2   1         86.25         61.50         2.87 o
   3   2   1       1036.30        892.57        17.89 o
   4   2   1       1245.12       1170.66        26.49 o
   5   2   1        961.40       1027.34        27.62 o
   6   2   1          0.16          3.59         2.51 o
   7   2   1        988.63       1027.66        20.50 o
   8   2   1          8.32         10.13         3.27 o
   9   2   1        243.32        248.42         6.88 o
  10   2   1         74.40         75.87         4.65 o
  11   2   1          0.29         -0.36         5.13 o
  12   2   1          0.14          6.33         6.64 o
 -11   3   1          0.68         -5.02         5.02 o
 -10   3   1         14.70         14.14         5.18 o
  -9   3   1        225.88        209.75         6.10 o
  -8   3   1          9.00          8.80         2.98 o
  -7   3   1          3.15          3.64         2.31 o
  -6   3   1        340.06        331.52         7.69 o
  -5   3   1         94.68        101.15         5.94 o
  -4   3   1        590.05        660.95        13.56 o
  -3   3   1         25.16         13.53         1.85 o
  -2   3   1          0.01          0.78         1.57 o
  -1   3   1         56.50         53.86         2.31 o
   2   3   1        116.39        108.01         3.45 o
   3   3   1          2.07          5.55         1.30 o
   4   3   1        159.69        156.50         4.53 o
   5   3   1       2284.57       2435.19        44.27 o
   6   3   1         37.76         34.71         2.57 o
   7   3   1         73.14         76.02         5.47 o
   8   3   1          7.08         11.52         6.36 o
   9   3   1         13.95         12.58         3.67 o
  10   3   1          1.67         -2.55         4.21 o
  11   3   1         17.43         15.29         6.25 o
  12   3   1         84.19         79.69         7.47 o
 -11   4   1         25.44         29.00         9.13 o
 -10   4   1        283.00        304.52        10.00 o
  -9   4   1         58.39         52.55         3.98 o
  -8   4   1        137.45        135.75         5.57 o
  -7   4   1        725.96        715.71        14.26 o
  -6   4   1        147.20        143.93         4.64 o
  -5   4   1        525.25        540.71        11.65 o
  -4   4   1         57.53         60.75         4.10 o
  -3   4   1        893.29        916.59        21.04 o
  -2   4   1        738.78        678.03        14.81 o
  -1   4   1       4254.34       4282.48        73.25 o
   0   4   1       1140.21       1053.36        39.82 o
   1   4   1         43.08         27.24         1.95 o
   2   4   1         55.36         41.38         2.08 o
   3   4   1          7.57         12.71         2.11 o
   4   4   1          0.56          0.93         1.84 o
   5   4   1          3.49          4.97         1.94 o
   7   4   1        306.85        316.25         8.88 o
   8   4   1         31.31         33.39         3.95 o
   9   4   1          0.01         -3.43         3.82 o
  10   4   1        230.64        236.44         7.88 o
  11   4   1         44.73         53.84         8.24 o
  12   4   1          6.34          5.13        10.94 o
 -11   5   1          3.98          3.89         5.52 o
 -10   5   1         33.79         26.82         4.78 o
  -9   5   1          8.93          6.21         3.77 o
  -8   5   1         72.19         69.71         4.02 o
  -7   5   1        986.17       1026.81        19.60 o
  -6   5   1        409.91        417.37        11.49 o
  -5   5   1         21.76         54.20        14.21 o
  -4   5   1         13.15         14.29         2.29 o
  -3   5   1         23.94         12.74         1.98 o
  -2   5   1        397.00        375.35         8.79 o
  -1   5   1        927.98        956.58        19.87 o
   0   5   1       2525.90       2544.45        46.00 o
   1   5   1       1145.81       1125.26        21.68 o
   2   5   1        979.12        993.79        20.02 o
   3   5   1        217.96        196.88         5.65 o
   4   5   1       1136.26       1256.45        28.30 o
   5   5   1        124.88        119.63         4.49 o
   6   5   1         40.39         45.12         4.02 o
   7   5   1        112.90        127.46         7.39 o
   8   5   1          5.03          9.26         3.95 o
   9   5   1        354.97        371.07        10.17 o
  10   5   1          2.53          6.29         6.11 o
  11   5   1        178.64        153.28         8.68 o
  12   5   1         14.19         21.26        10.48 o
 -10   6   1          1.35         -2.34         5.78 o
  -9   6   1        341.98        360.65         8.69 o
  -8   6   1          3.60          2.32         4.43 o
  -7   6   1        184.51        185.03         7.40 o
  -6   6   1          4.04          6.06         3.45 o
  -5   6   1        539.04        567.00        12.64 o
  -4   6   1       2361.09       2431.32        45.41 o
  -3   6   1        136.97        127.65         4.66 o
  -2   6   1        130.05        126.50         4.53 o
  -1   6   1       1274.43       1289.15        25.77 o
   0   6   1        173.10        174.96         5.63 o
   1   6   1        997.15       1046.07        24.92 o
   2   6   1         26.15         16.59         2.19 o
   3   6   1        123.99        140.48         4.40 o
   4   6   1        187.79        215.51         9.35 o
   5   6   1       1018.96       1127.31        25.95 o
   6   6   1         14.99         10.68         3.24 o
   7   6   1          0.07         -2.52         3.69 o
   8   6   1        129.56        119.43         7.10 o
   9   6   1        151.31        157.18         8.30 o
  10   6   1        418.83        429.15        12.33 o
  11   6   1          5.31         -1.66         7.61 o
 -10   7   1        197.45        206.45        10.84 o
  -9   7   1          2.13          3.22         4.56 o
  -8   7   1        533.69        532.00        12.88 o
  -7   7   1        260.55        268.33         8.08 o
  -6   7   1        112.45        119.45         5.20 o
  -5   7   1         65.04         65.66         3.97 o
  -4   7   1        504.53        536.41        11.31 o
  -3   7   1       2935.39       3060.02        54.83 o
  -2   7   1       1612.48       1732.82        32.90 o
  -1   7   1         58.16         49.78         3.48 o
   0   7   1         51.26         43.80         2.86 o
   1   7   1         12.82         21.25         4.61 o
   2   7   1        198.75        198.00         6.95 o
   3   7   1       2465.76       2653.18        48.92 o
   4   7   1          0.43          0.29         2.51 o
   5   7   1         24.47         23.42         3.51 o
   6   7   1        448.30        459.82        13.69 o
   7   7   1        163.38        167.83         6.71 o
   8   7   1        101.25        107.42         6.13 o
   9   7   1        168.02        163.81         8.06 o
  10   7   1          8.88         15.85         6.53 o
  11   7   1         14.31         16.47         7.39 o
  -9   8   1          2.69          6.33         4.55 o
  -8   8   1         27.54         23.44         5.12 o
  -7   8   1          8.64         12.30         4.27 o
  -6   8   1         39.11         40.56         4.18 o
  -5   8   1         18.85         19.48         2.88 o
  -4   8   1          0.22         -1.03         3.01 o
  -3   8   1         26.13         32.03         2.98 o
  -2   8   1        446.61        482.88        11.04 o
  -1   8   1         29.66         35.96         2.76 o
   0   8   1        356.17        372.83        10.92 o
   1   8   1         10.14          9.39         7.00 o
   2   8   1        237.99        240.69         7.45 o
   3   8   1        211.55        221.85         7.36 o
   4   8   1       1100.25       1183.46        24.58 o
   5   8   1         14.89         16.24         3.51 o
   6   8   1        273.48        283.16         8.69 o
   7   8   1          2.18         -2.35         4.77 o
   8   8   1         95.68         90.29         7.45 o
   9   8   1         36.05         34.18         6.46 o
  10   8   1         90.42         97.64         8.59 o
  -8   9   1          5.70          3.02         5.95 o
  -7   9   1          1.44          2.48         4.96 o
  -6   9   1         17.25         14.48         4.48 o
  -5   9   1        248.64        254.77         9.06 o
  -4   9   1        129.12        136.10         8.42 o
  -3   9   1        652.04        678.49        18.48 o
  -2   9   1        509.48        543.13        12.58 o
  -1   9   1          0.19          1.72         3.36 o
   0   9   1          9.94          8.38         4.67 o
   1   9   1        397.29        417.73        13.60 o
   2   9   1        186.81        164.39         6.17 o
   3   9   1          1.45          1.42         2.75 o
   4   9   1        891.05        893.68        23.96 o
   5   9   1        199.91        182.75         6.68 o
   6   9   1        330.84        331.02        16.79 o
   7   9   1        271.95        280.31         9.48 o
   8   9   1          2.02          4.39         6.46 o
   9   9   1         88.41         75.44         7.28 o
  10   9   1          1.47          1.55         8.82 o
  -7  10   1          3.57          0.32         6.54 o
  -6  10   1          5.11          5.66         4.30 o
  -5  10   1          5.17          3.29        12.84 o
  -4  10   1         14.15         10.99         3.79 o
  -3  10   1         61.35         57.29         5.74 o
  -2  10   1          0.17          2.81         3.26 o
  -1  10   1        137.53        116.96         5.44 o
   0  10   1         24.34         27.60         3.91 o
   1  10   1         45.82         40.70         4.25 o
   2  10   1         94.93         97.06         5.24 o
   3  10   1         46.03         40.39         4.40 o
   4  10   1         44.26         50.54         4.74 o
   5  10   1          0.10         -1.62         7.81 o
   6  10   1         16.72         17.48         5.69 o
   7  10   1        496.48        492.40        21.66 o
   8  10   1        129.67        116.95         8.60 o
   9  10   1         46.84         38.75         8.17 o
  -6  11   1         62.79         62.22         7.41 o
  -5  11   1          0.16          2.26         5.58 o
  -4  11   1          3.64          4.55         4.38 o
  -3  11   1          0.77          4.65         4.77 o
  -2  11   1        111.46        121.31         7.13 o
  -1  11   1        281.16        260.45         8.82 o
   0  11   1        241.56        231.45         7.80 o
   1  11   1         73.52         51.12         6.18 o
   2  11   1         69.46         49.84        45.11 o
   3  11   1         20.54         17.68         5.43 o
   4  11   1          2.44          5.36         4.56 o
   5  11   1        195.98        199.80         8.73 o
   6  11   1          5.39          1.41         4.49 o
   7  11   1          5.26         -0.04         6.75 o
   8  11   1          1.52          0.98         7.57 o
  -5  12   1         27.03         31.48         6.42 o
  -4  12   1         89.47         88.25         6.64 o
  -3  12   1         15.74         20.58         5.18 o
  -2  12   1         20.50         19.62         5.20 o
  -1  12   1        117.64        129.30         8.14 o
   0  12   1         42.32         49.90         6.62 o
   1  12   1          1.83          1.53         5.74 o
   2  12   1         31.51         19.93        13.70 o
   3  12   1        167.35        166.01         8.29 o
   4  12   1         17.14         17.23         6.63 o
   5  12   1        211.11        191.72         7.19 o
   6  12   1         14.98          9.70         6.49 o
   7  12   1         20.56         15.04         7.21 o
  -3  13   1         23.07         25.71         8.67 o
  -2  13   1          0.16         -3.26         5.48 o
  -1  13   1        250.62        236.43         9.47 o
   0  13   1          3.45          5.33         5.70 o
   1  13   1         16.03         11.03         6.63 o
   2  13   1        104.64         86.32        61.94 o
   3  13   1         83.65         79.07         7.05 o
   4  13   1          4.24          0.64         5.14 o
   5  13   1         25.49         18.60         6.86 o
   1  14   1          8.84          7.49         7.55 o
  -1 -13   2         27.55         19.54         6.55 o
   0 -13   2         75.48         59.87         7.72 o
  -4 -12   2        205.92        195.03        12.03 o
  -3 -12   2          4.01          2.47         7.27 o
  -2 -12   2         77.17         80.18        10.35 o
  -1 -12   2        184.77        186.19         7.05 o
   0 -12   2         65.35         62.39         5.64 o
   1 -12   2        162.07        156.89         8.23 o
   2 -12   2        199.32        181.14        15.69 o
   3 -12   2          0.23         -4.52         6.36 o
   4 -12   2        178.67        163.83         8.65 o
  -6 -11   2         29.23         26.99         7.28 o
  -5 -11   2         15.53         18.58         6.02 o
  -4 -11   2          0.37         -8.89        12.03 o
  -3 -11   2        337.61        325.76        10.50 o
  -2 -11   2        205.18        193.58         6.77 o
  -1 -11   2         20.98         22.43         4.31 o
   0 -11   2        131.41        160.39         7.54 o
   1 -11   2         44.55         45.86         6.09 o
   2 -11   2         39.87         39.84         5.11 o
   3 -11   2        228.19        238.41        16.61 o
   4 -11   2          9.53          1.92         6.06 o
   5 -11   2         79.69         73.32         6.53 o
   6 -11   2        107.80        102.79         7.70 o
  -7 -10   2        263.03        222.25         8.80 o
  -6 -10   2        261.41        257.72        23.23 o
  -5 -10   2         43.78         42.08         5.46 o
  -4 -10   2        126.39        104.16         7.11 o
  -3 -10   2         48.14         43.49         4.53 o
  -2 -10   2        753.65        780.64        17.03 o
  -1 -10   2        425.13        439.49        13.27 o
   0 -10   2          1.41         -2.63         4.38 o
   1 -10   2         36.30         39.48         4.12 o
   2 -10   2        140.27        140.36         6.22 o
   3 -10   2         51.52         58.21         6.74 o
   4 -10   2        411.80        445.36        10.74 o
   5 -10   2        167.68        166.61         7.32 o
   6 -10   2        205.44        197.13         8.33 o
   7 -10   2        495.66        475.31        12.81 o
  -8  -9   2         12.07          3.72         8.44 o
  -7  -9   2          8.63         10.39         5.07 o
  -6  -9   2        600.87        595.55        20.08 o
  -5  -9   2         79.31         62.66         5.25 o
  -4  -9   2         78.05         78.41         9.71 o
  -3  -9   2        395.36        381.88        45.03 o
  -2  -9   2         53.63         50.95         5.24 o
  -1  -9   2        495.52        555.49        17.75 o
   0  -9   2         72.90         76.00         5.03 o
   1  -9   2         85.70         89.57         7.45 o
   2  -9   2        383.38        420.97        11.26 o
   3  -9   2        881.23        961.01        19.44 o
   4  -9   2        330.82        337.64         9.59 o
   5  -9   2        650.99        707.45        15.93 o
   6  -9   2       1010.58       1085.92        21.59 o
   7  -9   2        218.87        220.44         8.37 o
   8  -9   2        129.25        125.69         8.67 o
  -9  -8   2         36.60         27.62         7.08 o
  -8  -8   2         72.63         66.24         7.47 o
  -7  -8   2        260.27        289.68        17.65 o
  -6  -8   2        264.43        268.87        15.77 o
  -5  -8   2       1049.45       1077.04        22.87 o
  -4  -8   2         44.86         52.90         5.35 o
  -3  -8   2          1.17          7.64         4.01 o
  -2  -8   2        822.05        847.79        19.68 o
  -1  -8   2        166.05        177.16         7.05 o
   0  -8   2        656.84        686.13        17.72 o
   1  -8   2       1315.08       1429.81        28.04 o
   2  -8   2         73.82         71.59         7.47 o
   3  -8   2          1.51          2.04         3.45 o
   4  -8   2       1401.49       1499.36        41.83 o
   5  -8   2        473.08        494.81        11.91 o
   6  -8   2       1095.15       1223.59        24.81 o
   7  -8   2        287.05        293.10         9.61 o
   8  -8   2          8.19          1.56         5.87 o
   9  -8   2        747.88        799.30        18.33 o
 -10  -7   2        125.67        126.76        10.04 o
  -9  -7   2        119.02        103.95        10.42 o
  -8  -7   2         26.61         27.15         5.25 o
  -7  -7   2        554.80        577.75        12.59 o
  -6  -7   2        286.43        301.61        14.06 o
  -5  -7   2        158.93        158.91         6.10 o
  -4  -7   2        483.84        539.02        14.80 o
  -3  -7   2        656.30        687.02        28.77 o
  -2  -7   2        671.34        684.30        15.68 o
  -1  -7   2       1688.73       1786.29        36.89 o
   0  -7   2       1171.58       1195.04        23.57 o
   1  -7   2       1195.29       1273.93        30.71 o
   2  -7   2       1350.98       1439.59        27.53 o
   3  -7   2          1.81          4.58         3.11 o
   4  -7   2        300.67        302.76        11.70 o
   5  -7   2       2054.01       2276.57        42.21 o
   6  -7   2        274.40        280.95         8.41 o
   7  -7   2        102.02        107.37         5.59 o
   8  -7   2         43.11         34.32         4.49 o
   9  -7   2         25.22         39.90         4.62 o
  10  -7   2        506.85        552.09        13.05 o
 -10  -6   2          0.69         -1.61         6.37 o
  -9  -6   2        123.09        110.53         6.88 o
  -8  -6   2        721.59        771.47        15.57 o
  -7  -6   2         91.94         92.27         4.88 o
  -6  -6   2       1942.87       2080.96        38.89 o
  -5  -6   2        243.95        266.08         8.96 o
  -4  -6   2        737.17        805.46        17.54 o
  -3  -6   2       1807.48       1939.07        52.85 o
  -2  -6   2       2606.59       2683.91        47.05 o
  -1  -6   2        336.60        329.12         9.69 o
   0  -6   2       3649.29       3967.26        68.77 o
   1  -6   2          1.38          3.39         2.59 o
   2  -6   2        454.99        450.96        10.72 o
   3  -6   2       3484.28       3794.13        68.59 o
   4  -6   2          1.01         -0.92         2.93 o
   5  -6   2         16.35         19.51         3.05 o
   6  -6   2       1152.28       1203.80        25.16 o
   7  -6   2         37.68         41.27         4.15 o
   8  -6   2        200.80        232.56         7.27 o
   9  -6   2         68.02         59.25         4.72 o
  10  -6   2         10.34         12.21         4.59 o
 -10  -5   2        627.40        640.06        36.17 o
  -9  -5   2        164.85        166.46         8.48 o
  -8  -5   2        328.34        339.11         9.07 o
  -7  -5   2        851.74        872.29        19.06 o
  -6  -5   2        552.62        572.52        31.10 o
  -5  -5   2        168.84        222.97        13.02 o
  -4  -5   2         24.76         32.19         8.56 o
  -3  -5   2         48.99         43.52         3.12 o
  -2  -5   2        898.07        873.78        25.76 o
  -1  -5   2        358.11        324.70         9.74 o
   0  -5   2         77.03         56.50         2.76 o
   1  -5   2       1845.85       1835.03        39.04 o
   2  -5   2          0.77          3.95         2.22 o
   3  -5   2        149.42        137.67         4.76 o
   4  -5   2       1020.76       1019.14        21.49 o
   5  -5   2        314.24        315.99         8.08 o
   6  -5   2        144.15        153.82         5.09 o
   7  -5   2        962.21       1002.77        19.21 o
   8  -5   2         39.45         38.34         3.83 o
   9  -5   2        183.72        187.88         6.26 o
  10  -5   2        441.50        470.50        10.75 o
  11  -5   2         48.38         53.28         5.95 o
 -11  -4   2          0.93          9.40         9.12 o
 -10  -4   2         13.81         13.70         6.43 o
  -9  -4   2        527.49        521.47        12.76 o
  -8  -4   2        180.16        179.89         7.85 o
  -7  -4   2        308.71        303.79        10.30 o
  -6  -4   2         79.68        105.90         5.54 o
  -5  -4   2        236.75        238.56        24.32 o
  -4  -4   2        125.98        119.52         4.28 o
  -3  -4   2        497.55        413.84        10.18 o
  -2  -4   2         74.27         58.37         3.63 o
  -1  -4   2       4014.12       4082.69        70.17 o
   0  -4   2          2.33          1.64         2.11 o
   1  -4   2        367.73        421.34         9.65 o
   2  -4   2       1814.88       1839.82        36.04 o
   3  -4   2         53.66         33.83         2.41 o
   4  -4   2        482.54        484.48        10.62 o
   5  -4   2        494.39        566.45        16.16 o
   6  -4   2       1085.38       1197.46        23.46 o
   7  -4   2        317.01        351.69         8.39 o
   8  -4   2        558.67        591.50        13.24 o
   9  -4   2         16.79         17.85         3.23 o
  10  -4   2         81.14         79.53         4.53 o
  11  -4   2        539.06        563.45        12.43 o
 -11  -3   2          5.97          8.69         7.96 o
 -10  -3   2        157.51        152.22         8.00 o
  -9  -3   2         65.72         54.82         6.15 o
  -8  -3   2        552.55        548.59        12.80 o
  -7  -3   2         22.13         66.36         8.62 o
  -6  -3   2        284.29        313.04        10.60 o
  -5  -3   2        638.20        617.96        16.54 o
  -4  -3   2        491.87        435.89        15.25 o
  -3  -3   2         71.40         53.89         3.25 o
  -1  -3   2        562.96        468.13        14.22 o
   0  -3   2       1201.69       1055.77        20.95 o
   2  -3   2        151.64        178.24         5.16 o
   3  -3   2       1817.06       1784.10        34.00 o
   4  -3   2        886.44        890.08        18.75 o
   5  -3   2       2458.73       2612.51        50.10 o
   6  -3   2       2426.48       2559.94        45.61 o
   7  -3   2        331.45        345.66         7.78 o
   8  -3   2        191.87        173.43         5.84 o
   9  -3   2        483.20        520.12        11.45 o
  10  -3   2         91.69         91.03         4.36 o
  11  -3   2        174.97        172.01         8.56 o
  12  -3   2         85.16         78.22         6.45 o
 -11  -2   2         10.28         13.71         8.28 o
 -10  -2   2          3.55         -4.57         6.80 o
  -9  -2   2        576.79        596.05        14.97 o
  -8  -2   2          3.13         13.92         4.70 o
  -7  -2   2       1040.35       1066.58        21.54 o
  -6  -2   2       1867.42       1982.20        34.99 o
  -5  -2   2         53.27         46.42         2.91 o
  -4  -2   2        407.17        329.56         8.64 o
  -3  -2   2       4696.17       4609.76        76.21 o
  -2  -2   2      11421.92      12771.37       409.80 o
   0  -2   2        801.89        760.62        17.98 o
   1  -2   2        213.88        157.43         7.08 o
   2  -2   2       2758.18       2368.56        42.51 o
   3  -2   2       3014.74       3056.15        53.44 o
   4  -2   2        543.98        441.67        10.59 o
   5  -2   2        633.84        534.28        11.57 o
   6  -2   2       1588.59       1627.32        30.18 o
   7  -2   2        405.36        384.33        10.52 o
   8  -2   2        624.20        631.08        15.51 o
   9  -2   2          7.47          5.94         3.05 o
  10  -2   2        747.29        742.47        15.56 o
  11  -2   2        299.70        299.08         9.39 o
  12  -2   2         51.00         84.67         6.40 o
 -11  -1   2        278.15        286.08         9.04 o
 -10  -1   2        195.07        189.46         7.12 o
  -9  -1   2         82.63         84.16         4.68 o
  -8  -1   2        578.82        581.88        12.97 o
  -7  -1   2         91.03         93.87         4.05 o
  -6  -1   2       3333.39       3429.86        58.67 o
  -5  -1   2       1654.33       1583.26        29.06 o
  -4  -1   2         66.33         67.72         2.94 o
  -3  -1   2       2147.51       1875.60        34.46 o
  -2  -1   2       8945.27       8915.50       169.54 o
   0  -1   2       9254.39       9871.72       181.64 o
   1  -1   2        184.53        174.67         4.24 o
   2  -1   2       1807.86       1568.65        28.45 o
   3  -1   2       7537.11       7681.36       177.66 o
   4  -1   2       2458.99       2328.64        40.73 o
   5  -1   2        883.90        771.33        16.93 o
   6  -1   2        344.84        296.30         6.91 o
   7  -1   2        457.98        455.69        10.62 o
   8  -1   2        363.55        398.35        12.26 o
   9  -1   2        836.85        837.80        27.66 o
  10  -1   2        496.70        483.59        12.47 o
  11  -1   2        562.13        594.04        16.53 o
  12  -1   2        102.52        105.08         6.10 o
 -11   0   2         53.70         52.82         5.92 o
 -10   0   2        634.33        664.49        14.19 o
  -9   0   2        497.05        512.86        12.65 o
  -8   0   2        125.23        136.42         4.87 o
  -7   0   2       2053.46       2073.88        41.17 o
  -6   0   2        179.14        170.02         4.93 o
  -5   0   2        368.46        331.47         7.63 o
  -4   0   2       3061.51       2895.21        49.09 o
  -3   0   2        214.81        181.23         4.46 o
  -2   0   2         55.92         74.60         2.66 o
   0   0   2         28.58         20.53         1.80 o
   1   0   2       4410.65       3929.42       126.84 o
   3   0   2         80.23         79.99         2.59 o
   4   0   2       3473.49       3167.28        64.35 o
   5   0   2       3849.73       3976.56        75.50 o
   6   0   2        685.80        623.38        13.01 o
   7   0   2       1822.31       1800.22        31.46 o
   8   0   2        306.49        328.87         8.06 o
   9   0   2          2.96          1.20         2.32 o
  10   0   2        985.70       1000.64        19.62 o
  11   0   2        299.82        326.85         9.99 o
  12   0   2        471.87        516.39        12.92 o
 -11   1   2         70.79         72.06         6.30 o
 -10   1   2         14.00         18.93         4.43 o
  -9   1   2        792.65        839.24        22.65 o
  -8   1   2        265.69        278.22         7.29 o
  -7   1   2         74.29         71.41         3.27 o
  -6   1   2       4533.65       4643.44        89.47 o
  -5   1   2        644.26        597.78        14.71 o
  -4   1   2         39.44         27.76         2.90 o
  -2   1   2        511.37        470.73        11.24 o
  -1   1   2          3.39          6.27         2.39 o
   0   1   2       3740.50       3226.16        76.88 o
   3   1   2        187.75        206.36         4.65 o
   4   1   2        348.30        307.66         7.46 o
   5   1   2       4583.89       4625.18        89.62 o
   6   1   2        390.38        326.37         7.43 o
   7   1   2        257.84        274.14         7.25 o
   8   1   2        354.09        347.37         8.07 o
   9   1   2        230.52        209.00         6.56 o
  10   1   2         48.43         90.90         6.14 o
  11   1   2        488.53        511.93        13.53 o
  12   1   2        127.56        142.99         6.96 o
 -11   2   2        212.08        204.49        10.13 o
 -10   2   2        126.02        123.88         5.82 o
  -9   2   2         31.71         21.68         3.54 o
  -8   2   2        285.25        276.64        10.15 o
  -7   2   2       1725.46       1722.94        37.05 o
  -6   2   2        185.02        179.08         5.69 o
  -5   2   2       1556.86       1482.89        27.10 o
  -4   2   2          2.32         -0.96         1.85 o
  -3   2   2          8.30          5.91         1.93 o
   0   2   2       8595.42       8568.42       195.85 o
   2   2   2       1751.85       1627.47        53.22 o
   3   2   2       1158.05        932.54        32.09 o
   4   2   2          1.49          4.61         1.45 o
   5   2   2        195.22        237.71         5.45 o
   6   2   2       2222.21       2228.84        38.65 o
   7   2   2       1343.69       1337.56        28.09 o
   8   2   2         47.79         54.72         4.01 o
   9   2   2         33.52         51.87        10.69 o
  10   2   2        102.30        106.26         5.26 o
  11   2   2         41.74         38.49         4.49 o
  12   2   2        226.69        229.49         8.53 o
 -11   3   2        220.26        225.14        10.28 o
 -10   3   2        246.00        247.15         7.50 o
  -9   3   2         41.79         44.93         4.03 o
  -8   3   2         11.32         10.31         3.66 o
  -7   3   2       1054.58       1086.64        21.11 o
  -6   3   2       1604.49       1555.81        30.70 o
  -5   3   2          1.41          2.79         2.08 o
  -4   3   2       1180.38       1133.66        22.39 o
  -3   3   2         10.91         25.84         2.79 o
  -2   3   2        241.46        267.92        11.40 o
  -1   3   2      10686.57      11828.37       764.93 o
   0   3   2       3292.53       3006.79        78.04 o
   1   3   2        416.27        376.66         8.08 o
   3   3   2          0.97          0.99         1.44 o
   4   3   2        499.58        431.90         9.96 o
   5   3   2        482.65        411.49         9.10 o
   6   3   2        304.93        288.60         6.62 o
   7   3   2       1303.21       1359.43        25.49 o
   8   3   2       1476.58       1564.40        33.69 o
   9   3   2         64.83         57.82         3.79 o
  10   3   2         16.55          8.08         3.44 o
  11   3   2         93.06         87.78         6.08 o
  12   3   2          4.71          1.40         8.51 o
 -11   4   2        154.02        160.88         7.92 o
 -10   4   2         71.78         72.79         6.13 o
  -9   4   2          0.64          3.53         3.39 o
  -8   4   2        773.27        763.46        17.91 o
  -7   4   2         30.80         32.75         3.07 o
  -6   4   2        171.04        182.95         5.38 o
  -5   4   2       3353.76       3461.50        61.05 o
  -4   4   2          6.62          2.19         2.64 o
  -3   4   2        935.68        839.64        23.62 o
  -2   4   2       1564.94       1387.47        24.96 o
  -1   4   2       1610.17       1481.14        27.13 o
   0   4   2       2727.96       2313.22        47.87 o
   1   4   2        404.65        321.96         7.50 o
   2   4   2         18.95         14.48         1.78 o
   3   4   2        227.76        161.87         4.99 o
   4   4   2        213.99        266.05         6.54 o
   5   4   2       1818.80       1880.78        33.94 o
   6   4   2       2534.06       2708.87        55.10 o
   7   4   2        485.63        463.32        10.87 o
   8   4   2        687.12        771.63        27.03 o
   9   4   2        528.38        573.70        12.69 o
  10   4   2         89.49         94.10         8.13 o
  11   4   2        410.51        430.40        11.61 o
  12   4   2        286.40        305.22        16.84 o
 -10   5   2        216.27        220.35        10.41 o
  -9   5   2         90.66         93.02         7.47 o
  -8   5   2        123.86        132.33         5.31 o
  -7   5   2        754.57        798.32        16.24 o
  -6   5   2         59.35         58.53         3.33 o
  -5   5   2         66.55         76.11         3.54 o
  -4   5   2       1554.59       1507.02        28.17 o
  -3   5   2         20.13         15.82         2.03 o
  -2   5   2       1283.67       1223.22        23.95 o
  -1   5   2       1837.48       1573.02        29.97 o
   0   5   2       1903.95       1919.35        68.33 o
   1   5   2       4203.70       4212.81       101.62 o
   2   5   2       1465.28       1378.74        30.60 o
   3   5   2        167.46        213.21         6.03 o
   4   5   2       3063.20       3169.12        55.29 o
   5   5   2         49.86         42.38         2.99 o
   6   5   2        571.88        729.98        17.31 o
   7   5   2       3080.09       3374.77        59.20 o
   8   5   2        109.17        101.07         4.88 o
   9   5   2         90.37         97.46         6.24 o
  10   5   2        623.76        692.13        15.21 o
  11   5   2        116.96        109.11         7.91 o
  12   5   2        541.94        514.52        23.38 o
 -10   6   2         18.32          9.64         5.38 o
  -9   6   2        294.84        313.76        10.29 o
  -8   6   2        609.39        628.95        17.16 o
  -7   6   2        488.13        508.95        13.54 o
  -6   6   2        449.27        454.76        12.85 o
  -5   6   2         14.38         12.44         2.95 o
  -4   6   2         16.65         15.91         3.78 o
  -3   6   2       2103.02       2120.25        71.15 o
  -2   6   2        682.45        748.49        15.63 o
  -1   6   2        471.83        375.38         9.04 o
   0   6   2       2175.71       2153.44        83.64 o
   1   6   2       1616.03       1668.22        32.48 o
   2   6   2        502.61        429.21         9.69 o
   3   6   2       1741.47       1711.23        36.35 o
   4   6   2        245.31        279.49         8.59 o
   5   6   2       2918.12       3325.46        59.48 o
   6   6   2       1692.04       1709.71        32.51 o
   7   6   2        331.91        350.88         9.04 o
   8   6   2          1.17         -1.83         4.20 o
   9   6   2        202.93        199.72         7.51 o
  10   6   2        187.66        187.13         9.38 o
  11   6   2         71.72         64.33        11.07 o
  12   6   2        134.30        121.97        10.22 o
  -9   7   2         16.56         13.87         3.85 o
  -8   7   2        280.37        302.41         8.55 o
  -7   7   2       1003.13       1053.63        23.04 o
  -6   7   2        698.99        727.34        15.90 o
  -5   7   2       1554.96       1642.91        30.58 o
  -4   7   2        435.31        442.55        10.71 o
  -3   7   2          0.78          2.05         2.56 o
  -2   7   2       5086.31       5590.24        94.02 o
  -1   7   2       1441.29       1446.16        29.22 o
   0   7   2          2.51          0.98         3.16 o
   1   7   2       1873.19       1719.07        35.75 o
   2   7   2        221.50        217.31         6.27 o
   3   7   2       1115.44       1179.65        24.80 o
   4   7   2       2725.84       2916.93        52.75 o
   5   7   2        146.71        155.85         8.25 o
   6   7   2       1795.71       1908.08        36.63 o
   7   7   2          1.32          6.10         6.23 o
   8   7   2         34.13         27.64         4.68 o
   9   7   2        507.43        530.45        16.00 o
  10   7   2         59.08         54.25         6.42 o
  11   7   2          6.94          6.00         8.54 o
  -9   8   2         58.86         59.06         5.78 o
  -8   8   2        168.80        169.85         6.71 o
  -7   8   2        873.73        945.97        19.14 o
  -6   8   2       1479.01       1602.45        29.73 o
  -5   8   2         56.52         73.07         4.58 o
  -4   8   2        608.21        621.69        14.45 o
  -3   8   2       1009.03       1070.18        22.56 o
  -2   8   2        117.21        132.02         4.62 o
  -1   8   2       1613.38       1564.17        44.77 o
   0   8   2        485.47        500.42        15.12 o
   1   8   2        521.12        522.32        24.42 o
   2   8   2       1434.01       1525.02        29.82 o
   3   8   2         16.12         30.78         3.81 o
   4   8   2        850.09        874.70        19.62 o
   5   8   2       1783.45       1905.74        36.34 o
   6   8   2        109.93        120.75         5.64 o
   7   8   2         22.43         26.63         5.37 o
   8   8   2        306.42        303.16         9.92 o
   9   8   2         82.42         72.82         6.88 o
  10   8   2         98.07         98.56         8.35 o
  11   8   2        158.66        150.04        13.44 o
  -8   9   2        336.68        315.41         9.60 o
  -7   9   2        512.93        504.92        13.32 o
  -6   9   2        277.77        296.82         9.17 o
  -5   9   2        288.12        297.33         8.02 o
  -4   9   2         80.43         74.23         4.87 o
  -3   9   2        600.04        613.38        14.12 o
  -2   9   2        362.41        401.39        12.98 o
  -1   9   2         55.67         47.49         3.37 o
   0   9   2       1093.05       1094.86        24.96 o
   1   9   2        251.86        281.15         8.81 o
   2   9   2          0.75         53.43         5.38 o
   3   9   2        215.53        188.47        13.29 o
   4   9   2         68.02         82.50         4.86 o
   5   9   2        163.97        182.66         7.01 o
   6   9   2        688.10        725.16        17.28 o
   7   9   2         90.68         92.23         5.96 o
   8   9   2        215.87        205.08         7.60 o
   9   9   2        218.96        235.17        21.40 o
  10   9   2        133.37        112.08        10.74 o
  -7  10   2        140.50        134.67         8.40 o
  -6  10   2         13.23         12.67         4.27 o
  -5  10   2          4.90          8.82         4.01 o
  -4  10   2        413.73        435.51        13.42 o
  -3  10   2        132.12        145.46         5.66 o
  -2  10   2         44.16         40.74         4.16 o
  -1  10   2         72.70         75.24         4.74 o
   0  10   2         58.24         57.05         4.21 o
   1  10   2        334.72        340.78        15.64 o
   2  10   2        208.15        203.51         7.60 o
   3  10   2         51.42         45.01         5.70 o
   4  10   2          4.65          3.41         4.12 o
   5  10   2        151.61        168.28         6.79 o
   6  10   2        180.26        194.69        12.01 o
   7  10   2        566.01        586.78        13.90 o
   8  10   2          0.29         -2.80         6.16 o
   9  10   2        117.14         97.81        10.13 o
  -6  11   2        357.76        365.12        10.26 o
  -5  11   2         45.01         43.85        10.82 o
  -4  11   2         87.03        106.02         6.18 o
  -3  11   2        407.42        421.76        10.98 o
  -2  11   2         73.19         78.33         6.49 o
  -1  11   2         56.61         49.72         4.68 o
   0  11   2        821.76        848.26        18.23 o
   1  11   2        366.82        351.46        19.88 o
   2  11   2        285.68        253.19         9.02 o
   3  11   2        298.50        343.51        10.47 o
   4  11   2         40.55         21.72         4.97 o
   5  11   2        138.73        130.07         6.89 o
   6  11   2        229.94        246.79        10.98 o
   7  11   2         11.99         11.79         8.20 o
   8  11   2        265.35        249.78        10.58 o
   9  11   2         35.21         31.74         9.20 o
  -5  12   2        386.75        406.06        11.28 o
  -4  12   2        177.79        166.59         7.40 o
  -3  12   2          6.30          8.79         4.68 o
  -2  12   2        312.29        319.26         9.57 o
  -1  12   2        259.75        268.93         8.48 o
   0  12   2        231.27        223.14         7.35 o
   1  12   2       1145.85       1102.74        30.38 o
   2  12   2        240.75        229.83        12.58 o
   3  12   2         30.67         41.96         6.38 o
   4  12   2        249.05        252.86         9.10 o
   5  12   2         29.57         26.56        11.88 o
   6  12   2        424.53        420.31        12.04 o
   7  12   2        269.74        238.90        17.09 o
  -3  13   2        694.20        678.43        16.35 o
  -2  13   2         23.23         19.72         6.16 o
  -1  13   2        333.56        315.24         9.22 o
   0  13   2        202.20        216.71        12.08 o
   1  13   2          3.49          4.52         7.45 o
   2  13   2        679.96        665.89        13.84 o
   3  13   2        234.87        234.05         8.00 o
   4  13   2          5.84          3.06         7.24 o
   5  13   2        307.91        304.80        13.67 o
   6  13   2        251.52        209.19         8.41 o
  -1  14   2        158.92        139.88        10.98 o
   0  14   2        155.12        130.68         7.20 o
   1  14   2        408.37        394.95         9.58 o
   2  14   2         50.51         26.09        27.59 o
   3  14   2        231.16        200.50         8.59 o
  -3 -12   3        129.28        117.65         7.46 o
  -2 -12   3         69.70         60.18         7.71 o
  -1 -12   3         14.80         10.49         7.17 o
   0 -12   3          4.72          5.19         6.43 o
   1 -12   3         89.58         87.88         6.88 o
   2 -12   3          2.79          6.42         5.88 o
   3 -12   3         21.60         23.56         7.66 o
  -5 -11   3         16.40         27.33         7.92 o
  -4 -11   3          0.16          9.77         5.86 o
  -3 -11   3         40.54         40.09         5.45 o
  -2 -11   3          4.60          2.11         4.43 o
  -1 -11   3        149.29        133.63         6.16 o
   0 -11   3          1.06         -3.21         4.24 o
   1 -11   3          7.22         11.88         5.42 o
   2 -11   3        118.64        112.08         5.91 o
   3 -11   3          0.04          2.56         6.15 o
   4 -11   3         10.26         15.06         6.60 o
   5 -11   3        240.82        212.50         7.99 o
   6 -11   3         39.19         30.89         7.48 o
  -6 -10   3         18.83         14.09        10.09 o
  -5 -10   3         33.01         27.96         5.94 o
  -4 -10   3         74.08         47.18        47.56 o
  -3 -10   3        103.94        105.23         5.66 o
  -2 -10   3        133.08        112.63        10.23 o
  -1 -10   3         64.92         68.67         5.85 o
   0 -10   3         95.68         95.20         5.42 o
   1 -10   3         93.32         84.75         5.55 o
   2 -10   3         71.55         77.19         5.17 o
   3 -10   3          2.55          1.48         5.30 o
   4 -10   3          2.62          4.63         4.51 o
   5 -10   3        104.77         99.72         6.56 o
   6 -10   3        330.12        326.96        10.17 o
   7 -10   3         20.94         27.17         7.37 o
  -7  -9   3         14.84         11.49         7.40 o
  -6  -9   3        105.06         92.37         7.39 o
  -5  -9   3         60.01         48.82         7.12 o
  -4  -9   3         48.02         44.18         8.32 o
  -3  -9   3          0.50         -0.05         4.74 o
  -2  -9   3         72.40         70.74         6.14 o
  -1  -9   3         30.70         35.82         3.86 o
   0  -9   3         18.53         25.59         4.17 o
   1  -9   3        510.46        510.68        13.93 o
   2  -9   3        176.58        167.05         7.15 o
   3  -9   3         18.17         28.16         4.63 o
   4  -9   3          7.47          7.20         4.03 o
   5  -9   3         55.97         48.67         5.43 o
   6  -9   3          2.55          0.79         5.57 o
   7  -9   3         79.80         81.93         6.69 o
   8  -9   3         87.15         81.15         9.01 o
  -8  -8   3          0.45         -0.91        10.00 o
  -7  -8   3         72.26         69.38         7.27 o
  -6  -8   3         25.15         25.61         7.17 o
  -5  -8   3          1.89          3.24         3.86 o
  -4  -8   3         60.15         42.54        50.80 o
  -3  -8   3         31.80         34.64         4.49 o
  -2  -8   3         28.37         26.08         4.48 o
  -1  -8   3        314.51        335.76         9.15 o
   0  -8   3         74.68         77.87         4.48 o
   1  -8   3       1017.61       1134.42        22.93 o
   2  -8   3        390.43        392.39        10.19 o
   3  -8   3         50.77         59.21         5.27 o
   4  -8   3        240.71        255.33         7.44 o
   5  -8   3         41.89         34.20         5.02 o
   6  -8   3        155.67        150.31         6.34 o
   7  -8   3        695.56        722.90        19.87 o
   8  -8   3          5.90          6.64         4.50 o
   9  -8   3          8.56          7.90         5.68 o
  -9  -7   3         19.74         13.69         7.11 o
  -8  -7   3         18.98         13.61         6.22 o
  -7  -7   3         25.82         24.19         4.82 o
  -6  -7   3        176.01        178.44         7.00 o
  -5  -7   3          3.79          5.23         5.48 o
  -4  -7   3        109.32        105.41         4.85 o
  -3  -7   3         78.54         70.10         4.63 o
  -2  -7   3        851.20        945.25        23.22 o
  -1  -7   3          1.69         -2.30         4.03 o
   0  -7   3        832.04        871.96        18.37 o
   1  -7   3         70.46         73.47         3.65 o
   2  -7   3          1.08          0.06         6.19 o
   3  -7   3         35.61         41.80         3.94 o
   4  -7   3        111.23        113.10         5.30 o
   5  -7   3        135.32        130.01         5.21 o
   6  -7   3        242.29        238.65         7.18 o
   7  -7   3          6.72         12.78         4.28 o
   8  -7   3        112.63        112.24         5.94 o
   9  -7   3         24.49         34.45         5.03 o
  10  -7   3         31.50         28.96         7.09 o
  -9  -6   3         79.28         86.53         7.99 o
  -8  -6   3         28.46         33.21         6.83 o
  -7  -6   3         75.25         61.61         5.25 o
  -6  -6   3          3.85          5.18         4.57 o
  -5  -6   3        735.47        756.18        16.63 o
  -4  -6   3         36.15         28.16         4.83 o
  -3  -6   3        446.57        445.84        12.49 o
  -2  -6   3         47.93         52.26         9.22 o
  -1  -6   3        373.48        424.47        12.97 o
   0  -6   3        136.79        132.65         5.11 o
   1  -6   3        133.02        150.10         5.05 o
   2  -6   3        281.92        320.31         8.58 o
   3  -6   3        427.89        443.97        12.09 o
   4  -6   3        255.25        241.62         7.57 o
   5  -6   3        103.23        104.33        11.17 o
   6  -6   3         54.18         52.63         3.92 o
   7  -6   3        135.42        128.47         5.41 o
   8  -6   3        159.77        177.64         6.70 o
   9  -6   3         28.17         29.03         4.30 o
  10  -6   3          6.53          7.09         5.07 o
 -10  -5   3          0.61          3.03         7.58 o
  -9  -5   3          0.06          2.93         5.82 o
  -8  -5   3        214.25        219.94         7.51 o
  -7  -5   3          0.26          2.39         4.12 o
  -6  -5   3         29.09         22.90         5.25 o
  -5  -5   3         40.11         46.04         4.82 o
  -4  -5   3          5.67          3.77         3.94 o
  -3  -5   3        190.16        178.11         8.22 o
  -2  -5   3          1.45          5.88         2.90 o
  -1  -5   3          5.36          3.81         3.54 o
   0  -5   3        632.48        650.87        14.26 o
   1  -5   3         12.40         13.15         2.31 o
   2  -5   3         70.59         46.62         2.93 o
   3  -5   3         79.02         85.11         4.24 o
   4  -5   3        427.83        390.17         9.74 o
   5  -5   3        111.15        121.87         8.31 o
   6  -5   3        132.62        170.58         9.96 o
   7  -5   3         88.27         88.38         8.54 o
   8  -5   3        217.78        225.60         7.87 o
   9  -5   3        948.83       1006.54        22.12 o
  10  -5   3          5.08          3.90         4.54 o
  11  -5   3         12.62         14.80         5.08 o
 -10  -4   3         57.95         49.19         7.39 o
  -9  -4   3        205.58        202.89         8.39 o
  -8  -4   3         41.55         39.75         5.18 o
  -7  -4   3        550.78        560.28        12.61 o
  -6  -4   3          5.12          4.21         3.13 o
  -5  -4   3        100.94        122.74         4.72 o
  -4  -4   3        229.70        207.54         6.53 o
  -3  -4   3         35.85         37.69         7.51 o
  -2  -4   3         57.52         51.46         3.62 o
  -1  -4   3        194.64        170.98        11.35 o
   0  -4   3         79.00         83.33         3.46 o
   1  -4   3        295.33        341.22         9.96 o
   2  -4   3        212.03        201.61         5.53 o
   3  -4   3       1016.42       1105.84        23.56 o
   4  -4   3         58.03         56.14         2.90 o
   5  -4   3        837.16        853.96        18.88 o
   6  -4   3         94.07        105.66         3.98 o
   7  -4   3          0.04          3.82         2.40 o
   8  -4   3         14.13         16.68         2.85 o
   9  -4   3         49.18         53.19         4.09 o
  10  -4   3        403.50        431.28        13.03 o
  11  -4   3          0.73          1.92         5.97 o
 -11  -3   3        196.79        195.61         9.19 o
 -10  -3   3          0.06          4.40         5.93 o
  -9  -3   3          0.02          5.01         5.06 o
  -8  -3   3         86.16         88.79         5.45 o
  -7  -3   3         27.66         23.13         3.96 o
  -6  -3   3        289.24        343.48        10.68 o
  -5  -3   3        342.81        330.52         9.38 o
  -4  -3   3         10.68          6.74         3.84 o
  -3  -3   3         55.48         65.69         4.51 o
  -2  -3   3        291.34        298.49         7.84 o
  -1  -3   3        100.96        107.91         4.24 o
   0  -3   3        630.88        591.69        13.30 o
   1  -3   3        153.45        140.06         4.88 o
   2  -3   3       1913.50       2056.63        38.07 o
   3  -3   3        701.75        867.08        16.73 o
   4  -3   3         88.93        126.83         4.53 o
   5  -3   3        146.64        152.49         5.29 o
   6  -3   3          8.63          8.26         2.50 o
   7  -3   3         50.58         39.26         2.51 o
   8  -3   3        339.08        358.93         8.26 o
   9  -3   3        137.19        120.55         4.76 o
  10  -3   3        247.14        241.88         6.89 o
  11  -3   3         65.48         72.65        11.06 o
  12  -3   3         87.50         92.62         5.69 o
 -11  -2   3          5.87          5.98         7.99 o
 -10  -2   3         64.63         60.62         7.35 o
  -9  -2   3        168.86        155.48         7.52 o
  -8  -2   3          0.85          1.59         3.47 o
  -7  -2   3        230.10        231.67         6.91 o
  -6  -2   3        849.82        823.42        16.56 o
  -5  -2   3          9.29          9.43         3.05 o
  -4  -2   3        233.05        236.61        12.38 o
  -3  -2   3        408.02        441.11        10.00 o
  -2  -2   3          2.15          1.62         3.67 o
  -1  -2   3       1072.61       1022.39        20.55 o
   0  -2   3         38.54         28.01         1.87 o
   1  -2   3          2.67          8.35         1.84 o
   2  -2   3        719.25        684.98        14.30 o
   4  -2   3        314.11        367.12         8.35 o
   5  -2   3          2.01          2.00         1.25 o
   6  -2   3          7.60         10.38         1.86 o
   7  -2   3        217.98        223.74         6.12 o
   8  -2   3         68.67         92.32         3.62 o
   9  -2   3        202.22        199.09         5.77 o
  10  -2   3          0.42         -0.27         3.36 o
  11  -2   3        283.67        300.07         8.54 o
  12  -2   3          8.02         15.36         5.77 o
 -11  -1   3         40.72         31.97         9.73 o
 -10  -1   3        219.76        236.09         9.26 o
  -9  -1   3          4.75          2.71         4.20 o
  -8  -1   3         46.42         50.20         4.28 o
  -7  -1   3        747.18        766.36        14.81 o
  -6  -1   3        102.48        103.11         4.01 o
  -5  -1   3        109.14        105.80         3.87 o
  -4  -1   3         21.77         21.25         2.25 o
  -3  -1   3         47.51         38.86         3.52 o
  -2  -1   3        805.02        658.14        24.17 o
  -1  -1   3        760.63        650.51        26.62 o
   0  -1   3       5806.03       5762.71       106.58 o
   1  -1   3       2456.55       2189.76        40.17 o
   2  -1   3        993.15        861.10        16.12 o
   3  -1   3        258.22        216.70         4.82 o
   4  -1   3        988.85        932.75        17.44 o
   5  -1   3        423.79        401.31         8.88 o
   6  -1   3          0.62          0.83         1.16 o
   7  -1   3        591.01        540.24        11.35 o
   8  -1   3         15.21         17.05         2.24 o
   9  -1   3         75.43         86.71         3.71 o
  10  -1   3        113.99        105.36         4.62 o
  11  -1   3         57.15         52.61         4.49 o
  12  -1   3          1.21          9.74         4.81 o
 -11   0   3          1.89          3.51         7.34 o
 -10   0   3         17.77         24.78         5.97 o
  -9   0   3         71.64         60.91         4.66 o
  -8   0   3        365.13        342.53         8.26 o
  -7   0   3         13.51         16.77         4.18 o
  -6   0   3       1003.01       1055.25        23.68 o
  -5   0   3        254.39        222.28         5.45 o
  -4   0   3        462.07        412.53         9.61 o
  -3   0   3         98.23         83.76         3.85 o
  -1   0   3       9292.94       9883.38       157.82 o
   0   0   3        506.52        405.80         8.84 o
   1   0   3       9223.82       8734.69       277.93 o
   2   0   3       2086.33       1753.26        37.68 o
   3   0   3       4366.59       4102.95       161.13 o
   4   0   3         14.76         15.48         0.92 o
   5   0   3        773.64        822.29        15.13 o
   6   0   3        221.03        229.70         6.64 o
   7   0   3          0.30          0.46         1.53 o
   8   0   3        677.31        694.91        16.80 o
   9   0   3          4.44          4.91         2.62 o
  10   0   3         18.28         12.77         2.64 o
  11   0   3          1.02         12.61         4.83 o
  12   0   3        302.11        303.07         9.29 o
 -11   1   3         86.90         71.57         6.69 o
 -10   1   3          0.66          1.34         4.65 o
  -9   1   3          6.37          1.25         4.27 o
  -8   1   3        254.50        244.02         6.72 o
  -7   1   3       1367.39       1359.73        25.60 o
  -6   1   3        158.56        148.55         5.00 o
  -5   1   3       1539.71       1476.21        26.75 o
  -4   1   3        406.38        389.40         8.72 o
  -3   1   3       1450.40       1391.09        30.21 o
  -2   1   3        439.10        438.87        16.91 o
   0   1   3      10085.45      11240.66       382.66 o
   1   1   3        173.01        134.31         8.13 o
   2   1   3         96.13         67.69         1.57 o
   3   1   3       3459.31       3087.31        55.98 o
   4   1   3        851.69        791.50        14.59 o
   5   1   3        535.64        514.21        12.09 o
   6   1   3          0.42          2.15         1.11 o
   7   1   3         14.79         17.32         1.94 o
   8   1   3          0.28          1.46         1.81 o
   9   1   3        218.40        226.88         6.51 o
  10   1   3        322.55        302.91         7.69 o
  11   1   3         13.75          9.10         3.52 o
  12   1   3          0.77         -1.64         5.02 o
  13   1   3        516.12        564.20        26.13 o
 -11   2   3          3.48          3.93         5.70 o
 -10   2   3          3.80          6.34         5.76 o
  -9   2   3         39.62         32.56         4.33 o
  -8   2   3        258.45        266.87         6.97 o
  -7   2   3         47.55         48.48         3.27 o
  -6   2   3        205.12        207.72         7.75 o
  -5   2   3         23.56         24.75         2.38 o
  -4   2   3        336.78        306.13         7.23 o
  -3   2   3        609.69        521.21        11.74 o
  -2   2   3        225.10        214.07         8.25 o
  -1   2   3         22.79         79.64        10.12 o
   0   2   3        297.78        236.33         7.86 o
   1   2   3        229.29        200.06         6.86 o
   2   2   3        401.07        335.60         9.26 o
   3   2   3       2488.89       2282.78        38.12 o
   4   2   3        255.97        305.96         7.60 o
   5   2   3       1575.58       1574.27        27.61 o
   6   2   3        717.81        664.33        13.08 o
   7   2   3        727.01        731.97        14.09 o
   8   2   3         23.07         23.78         4.22 o
   9   2   3        434.41        413.71         9.52 o
  10   2   3        168.35        176.84         5.79 o
  11   2   3         21.70         20.92         6.82 o
  12   2   3         31.90         32.54         6.18 o
  13   2   3          6.57         16.73         8.53 o
 -11   3   3         22.06         24.10         6.61 o
 -10   3   3          5.79          7.59         5.66 o
  -9   3   3        275.20        267.49         7.35 o
  -8   3   3        263.65        251.70         7.32 o
  -7   3   3       2278.14       2354.59        41.08 o
  -6   3   3         89.92         91.39         3.77 o
  -5   3   3          0.68         -0.32         3.28 o
  -4   3   3        199.29        242.92         6.19 o
  -3   3   3          4.26         -2.43         2.50 o
  -2   3   3       7912.81       8402.74       134.40 o
  -1   3   3        519.40        525.57        13.46 o
   0   3   3        166.34        186.50         4.67 o
   1   3   3       5952.80       6218.10       104.34 o
   2   3   3        415.57        398.89        11.39 o
   3   3   3         19.00         13.36         1.41 o
   4   3   3       4587.58       5054.88       131.88 o
   5   3   3        103.46        103.05         3.49 o
   6   3   3         83.59         83.07         3.17 o
   7   3   3        118.35        121.20         3.80 o
   8   3   3          3.02         45.03         3.50 o
   9   3   3        399.08        404.83        10.14 o
  10   3   3          0.95          1.14         4.02 o
  11   3   3        285.87        280.16        10.42 o
  12   3   3         71.20         66.29         7.60 o
 -10   4   3        115.49        117.40         7.09 o
  -9   4   3         28.85         30.58         4.94 o
  -8   4   3        144.12        140.71         4.89 o
  -7   4   3         21.65         18.26         3.15 o
  -6   4   3         30.97         27.82         2.94 o
  -5   4   3        152.01        162.46         9.54 o
  -4   4   3          1.53          2.44         2.37 o
  -3   4   3        532.82        536.83        11.19 o
  -2   4   3        144.39        195.38         5.97 o
  -1   4   3       2679.82       2563.77        87.84 o
   0   4   3       3215.55       2975.21        51.96 o
   1   4   3         34.55         38.61         2.07 o
   2   4   3        805.32        823.38        16.51 o
   3   4   3       3609.60       3971.25        68.88 o
   4   4   3        144.98        142.31         4.73 o
   5   4   3       1748.06       1910.89        35.10 o
   6   4   3        102.83        107.10         3.67 o
   7   4   3          3.40          5.24         2.31 o
   8   4   3        131.31        124.90         4.65 o
   9   4   3          1.03          0.25         2.94 o
  10   4   3        395.26        410.84        11.59 o
  11   4   3         62.03         67.52         9.28 o
  12   4   3        119.72        127.34         8.97 o
 -10   5   3         42.28         59.57         7.32 o
  -9   5   3          7.52         10.82         4.36 o
  -8   5   3         47.04         49.96         4.32 o
  -7   5   3         89.36         96.94         4.70 o
  -6   5   3        527.45        528.28        12.20 o
  -5   5   3        464.96        471.19        10.44 o
  -4   5   3        138.10        158.57         7.48 o
  -3   5   3          2.24         -1.98         1.98 o
  -2   5   3        140.98        130.67         3.99 o
  -1   5   3          8.67          5.08         4.48 o
   0   5   3         70.45         78.37         2.84 o
   1   5   3         44.94         56.71         2.66 o
   2   5   3        441.69        428.35        11.38 o
   3   5   3        482.04        538.58        12.43 o
   4   5   3        298.91        350.17         8.68 o
   5   5   3        303.79        294.47         7.75 o
   6   5   3        127.66        153.46         5.60 o
   7   5   3         46.69         50.88         3.34 o
   8   5   3        518.27        532.59        12.34 o
   9   5   3        213.48        211.81         6.67 o
  10   5   3         63.70         61.40         6.85 o
  11   5   3          4.02          6.14         6.27 o
  12   5   3         87.41         82.25         8.27 o
 -10   6   3         37.51         41.13         6.33 o
  -9   6   3         12.10         12.07         5.04 o
  -8   6   3         98.92        100.45         5.07 o
  -7   6   3         19.87         22.12         4.13 o
  -6   6   3        765.83        768.46        16.48 o
  -5   6   3       1061.43       1075.87        20.68 o
  -4   6   3        156.97        142.63         4.86 o
  -3   6   3        595.71        587.64        12.74 o
  -2   6   3       1316.53       1280.33        25.30 o
  -1   6   3        690.53        665.60        19.60 o
   0   6   3        640.15        589.56        12.96 o
   1   6   3        926.39       1020.71        21.65 o
   2   6   3        405.11        443.52         9.96 o
   3   6   3        681.28        649.16        14.65 o
   4   6   3         30.14         36.77         5.27 o
   5   6   3         41.29         41.29         4.06 o
   6   6   3        172.01        186.75         5.87 o
   7   6   3         52.25         51.01         3.39 o
   8   6   3         55.98         54.78         4.21 o
   9   6   3          4.84          6.21         5.27 o
  10   6   3          8.93         11.75         5.35 o
  11   6   3         55.95         57.47         6.64 o
  12   6   3         26.30         23.83         7.02 o
  -9   7   3         20.82         22.98         4.95 o
  -8   7   3        177.11        165.40         6.86 o
  -7   7   3        222.84        219.28         7.13 o
  -6   7   3         77.64         74.05         4.68 o
  -5   7   3        803.43        813.74        16.80 o
  -4   7   3        945.88        982.23        19.06 o
  -3   7   3          7.09          6.59         2.59 o
  -2   7   3         30.65         29.92         2.85 o
  -1   7   3        583.90        564.50        13.37 o
   0   7   3        290.00        305.58         8.07 o
   1   7   3         72.88         81.94         3.49 o
   2   7   3        377.27        417.92        10.64 o
   3   7   3        184.46        196.95         7.01 o
   4   7   3        217.01        236.83         7.19 o
   5   7   3         62.43         74.32         4.38 o
   6   7   3       1023.93       1084.33        21.20 o
   7   7   3         10.85         10.07         3.66 o
   8   7   3         31.25         30.13         5.01 o
   9   7   3          0.29          3.41         4.04 o
  10   7   3        153.27        144.55         9.79 o
  11   7   3          4.74          5.20        14.80 o
  12   7   3         14.51          6.37        11.24 o
  -9   8   3         91.69         98.34         7.90 o
  -8   8   3         45.54         42.96         5.11 o
  -7   8   3          2.01          4.70         3.37 o
  -6   8   3        119.19        114.87         4.91 o
  -5   8   3         78.50         72.78         3.99 o
  -4   8   3        324.58        321.45         9.07 o
  -3   8   3        298.42        298.22         7.89 o
  -2   8   3        223.52        234.34         9.37 o
  -1   8   3         34.89         33.53         3.28 o
   0   8   3         44.26         45.73        30.80 o
   1   8   3        494.40        497.61        12.60 o
   2   8   3         40.84         51.96         5.12 o
   3   8   3          7.65          6.29         3.14 o
   4   8   3        324.48        317.55         9.09 o
   5   8   3        240.90        253.25         7.05 o
   6   8   3         19.97         23.49         4.54 o
   7   8   3         99.76         98.78         5.02 o
   8   8   3         16.48          8.80         4.60 o
   9   8   3          5.34          6.65         5.49 o
  10   8   3          5.11         -4.33         5.81 o
  11   8   3         35.02         28.48         8.51 o
  -8   9   3         89.03         72.96         7.44 o
  -7   9   3         83.95         84.25         5.24 o
  -6   9   3        535.86        535.54        12.77 o
  -5   9   3         15.60         19.19         3.63 o
  -4   9   3          0.62          0.37         3.63 o
  -3   9   3       1094.51       1096.23        22.84 o
  -2   9   3        816.10        844.79        18.52 o
  -1   9   3        206.72        180.40         6.42 o
   0   9   3        444.05        442.52        22.93 o
   1   9   3          0.24          0.60         3.32 o
   2   9   3        577.94        571.82        14.12 o
   3   9   3          0.94          2.77         3.81 o
   4   9   3       1459.75       1501.84        30.21 o
   5   9   3        616.82        652.00        14.31 o
   6   9   3        295.47        292.04         9.76 o
   7   9   3         52.75         44.36         4.98 o
   8   9   3        229.77        245.22         8.72 o
   9   9   3         33.15         32.61         6.83 o
  10   9   3          4.87          3.58         7.25 o
  11   9   3        171.88        140.43        12.11 o
  -7  10   3          5.17          6.43         5.95 o
  -6  10   3          6.14          8.21         4.85 o
  -5  10   3        105.91         92.97         4.97 o
  -4  10   3          0.50          1.81         7.29 o
  -3  10   3        113.13        121.84         4.86 o
  -2  10   3        129.56        110.66         5.57 o
  -1  10   3          0.04          1.22         3.97 o
   0  10   3        123.03        134.25         7.61 o
   1  10   3         89.10        114.18         8.44 o
   2  10   3        186.48        182.73         6.76 o
   3  10   3         19.10         23.89         4.20 o
   4  10   3         18.53         11.41         3.13 o
   5  10   3        955.25       1081.70        24.52 o
   6  10   3         25.38         24.88         6.32 o
   7  10   3         48.88         42.38         5.38 o
   8  10   3         12.56          4.95         5.63 o
   9  10   3        100.32         89.66         8.29 o
  10  10   3         48.48         47.63        10.71 o
  -6  11   3          5.86          2.70         6.11 o
  -5  11   3         36.14         33.00         8.26 o
  -4  11   3          1.13          3.47         5.25 o
  -3  11   3        102.78         95.19         7.52 o
  -2  11   3        205.14        206.50         7.55 o
  -1  11   3        598.84        538.89        13.18 o
   0  11   3          0.23         16.23         4.70 o
   1  11   3         15.42         12.04         4.11 o
   2  11   3          6.64         10.94         3.48 o
   3  11   3        275.45        265.34        10.59 o
   4  11   3        128.32        125.02         6.38 o
   5  11   3         25.03         24.05         4.77 o
   6  11   3        297.57        276.41         9.63 o
   7  11   3          6.47          5.15         4.83 o
   8  11   3          3.13         -2.83         5.82 o
   9  11   3         11.17          5.72         7.90 o
  -5  12   3          8.26         15.63         7.03 o
  -4  12   3        100.60         79.41         6.72 o
  -3  12   3         37.96         43.72         5.10 o
  -2  12   3          2.74          7.91         4.57 o
  -1  12   3        213.60        225.72         8.56 o
   0  12   3        212.89        205.13         9.15 o
   1  12   3          1.27          2.06         4.28 o
   2  12   3         73.10         91.49         5.57 o
   3  12   3         44.37         50.71         5.34 o
   4  12   3          3.04          3.97         4.73 o
   5  12   3          5.81          5.06         5.76 o
   6  12   3         42.37         46.21         7.39 o
   7  12   3         29.73         31.42         5.99 o
   8  12   3          3.29          5.05         7.04 o
  -4  13   3         68.58         67.50         7.47 o
  -3  13   3         81.28         68.07         8.94 o
  -2  13   3         76.30         80.75         7.02 o
  -1  13   3        135.88        144.25         6.89 o
   0  13   3          0.71          0.94         7.10 o
   1  13   3          4.79          9.56         6.95 o
   2  13   3         63.77         61.27         5.25 o
   3  13   3         84.82         85.75         9.37 o
   4  13   3          1.87          6.22         5.27 o
   5  13   3          1.07         -0.09         5.20 o
   6  13   3          0.78         -1.50         6.92 o
  -1  14   3         25.05         21.27         6.19 o
   0  14   3         36.60         35.86         6.61 o
   1  14   3        386.12        368.33        24.45 o
   2  14   3          5.57          9.57         5.05 o
   3  14   3         48.13         40.33         8.74 o
   4  14   3        105.45         84.56         8.41 o
  -1 -12   4         66.12         56.73        11.57 o
   0 -12   4        220.49        210.23         8.96 o
   1 -12   4         57.13         49.44         6.82 o
   2 -12   4          1.66         -0.29         5.66 o
  -4 -11   4        123.26        104.17         7.95 o
  -3 -11   4        155.07        149.52        14.23 o
  -2 -11   4         81.94         66.42         6.48 o
  -1 -11   4         95.55         92.74         6.51 o
   0 -11   4         13.65         20.50         5.98 o
   1 -11   4        306.40        313.25         9.71 o
   2 -11   4         37.50         44.25         7.47 o
   3 -11   4          0.41         -4.67         5.72 o
   4 -11   4        994.58        962.48        49.98 o
   5 -11   4        136.02        125.62         7.39 o
  -5 -10   4          2.33          0.38        17.79 o
  -4 -10   4        117.58        129.88         7.15 o
  -3 -10   4        368.97        373.65        10.07 o
  -2 -10   4        126.12        116.68         5.92 o
  -1 -10   4        120.13        125.01         8.09 o
   0 -10   4        335.11        355.75        10.24 o
   1 -10   4         24.75         46.40         4.78 o
   2 -10   4        351.46        368.52        10.81 o
   3 -10   4        587.11        606.42        13.55 o
   4 -10   4        223.78        217.72        10.20 o
   5 -10   4        651.39        620.93        17.67 o
   6 -10   4        146.21        140.17         7.31 o
   7 -10   4          0.30          1.40         6.88 o
  -7  -9   4        236.08        205.41        11.47 o
  -6  -9   4         34.24         30.41         6.96 o
  -5  -9   4         95.52         91.21         8.84 o
  -4  -9   4        244.70        220.50        11.63 o
  -3  -9   4         23.27         23.44         5.52 o
  -2  -9   4        733.76        756.99        15.56 o
  -1  -9   4        445.30        460.62        12.35 o
   0  -9   4        135.76        149.70         6.56 o
   1  -9   4        125.26        128.05         8.16 o
   2  -9   4         40.45         41.88         4.71 o
   3  -9   4        737.66        790.57        17.20 o
   4  -9   4       1036.46       1094.60        25.14 o
   5  -9   4         53.46         46.80         5.07 o
   6  -9   4        112.92        104.44         9.10 o
   7  -9   4         91.72         86.76         6.89 o
   8  -9   4        287.67        268.23        10.05 o
  -8  -8   4        112.14        111.97         8.31 o
  -7  -8   4         70.41         74.47         6.81 o
  -6  -8   4         96.76         86.57         7.32 o
  -5  -8   4        102.73        101.67        15.23 o
  -4  -8   4        599.20        601.70        13.70 o
  -3  -8   4       1245.23       1238.34        24.73 o
  -2  -8   4         86.79         90.86         6.04 o
  -1  -8   4        552.09        654.98        14.46 o
   0  -8   4        974.47       1030.96        25.25 o
   1  -8   4         49.29         58.44         4.35 o
   2  -8   4          0.90          3.24         3.85 o
   3  -8   4          0.85          2.62         4.28 o
   4  -8   4        208.00        209.29         7.89 o
   5  -8   4        743.93        819.60        19.16 o
   6  -8   4         63.55         55.20         5.29 o
   7  -8   4         14.68         10.84         5.22 o
   8  -8   4        541.46        532.25        14.97 o
   9  -8   4         69.20         67.72         7.25 o
  -8  -7   4        544.47        552.12        13.08 o
  -7  -7   4          0.29         -1.48         5.87 o
  -6  -7   4         46.79         46.53         6.85 o
  -5  -7   4        235.70        234.27         7.91 o
  -4  -7   4        350.01        346.36        14.27 o
  -3  -7   4        870.81        886.77        22.36 o
  -2  -7   4        580.65        674.19        24.23 o
  -1  -7   4        121.81        130.68         6.70 o
   0  -7   4        358.32        384.32        12.24 o
   1  -7   4        443.90        492.44        12.44 o
   2  -7   4        414.43        456.88        12.78 o
   3  -7   4        467.48        516.10        13.37 o
   4  -7   4        389.49        406.60        11.06 o
   5  -7   4        114.83        117.62         6.26 o
   6  -7   4        590.19        642.64        14.43 o
   7  -7   4        181.55        175.70         6.66 o
   8  -7   4          5.73         11.14         8.92 o
   9  -7   4        131.68        120.75         6.79 o
  10  -7   4         59.87         58.83         6.74 o
  -9  -6   4        179.58        173.61         8.53 o
  -8  -6   4          4.14         -1.49         7.15 o
  -7  -6   4        550.90        573.17        13.94 o
  -6  -6   4        149.06        150.52         6.89 o
  -5  -6   4         91.66         88.51         5.09 o
  -4  -6   4        796.81        838.34        42.47 o
  -3  -6   4         48.54        125.08        10.39 o
  -2  -6   4        167.67        157.69         5.91 o
  -1  -6   4       1234.24       1303.69        25.59 o
   0  -6   4        103.63        115.34         4.99 o
   1  -6   4        413.09        454.38        10.95 o
   2  -6   4       2466.80       2719.43        58.67 o
   3  -6   4         12.05         10.18         2.95 o
   4  -6   4        774.67        830.70        17.28 o
   5  -6   4       2000.51       2128.71        40.41 o
   6  -6   4         10.02          7.29         3.03 o
   7  -6   4        552.14        659.45        20.64 o
   8  -6   4         38.94         36.43         4.35 o
   9  -6   4          0.57         -1.23         4.89 o
  10  -6   4        658.25        696.75        16.93 o
  -9  -5   4         96.79         99.59         7.55 o
  -8  -5   4          6.91          6.05         5.64 o
  -7  -5   4         25.17         29.00         6.59 o
  -6  -5   4       1036.56       1106.20        25.80 o
  -5  -5   4          2.77          9.45         5.31 o
  -4  -5   4         52.84         56.91         6.87 o
  -3  -5   4        219.06        256.58         8.74 o
  -2  -5   4        163.22        163.22         8.77 o
  -1  -5   4         66.80         67.71         3.99 o
   0  -5   4       1198.13       1233.33        28.08 o
   1  -5   4        133.67        136.33         5.29 o
   2  -5   4        538.91        578.54        15.46 o
   3  -5   4        804.81        817.34        20.28 o
   4  -5   4          1.64          1.99         2.71 o
   5  -5   4        836.67        961.22        22.37 o
   6  -5   4        562.25        656.16        14.76 o
   7  -5   4         55.31         62.49         3.72 o
   8  -5   4        539.29        584.42        15.99 o
   9  -5   4        136.99        137.60         6.03 o
  10  -5   4         15.52          5.28         4.55 o
  11  -5   4        250.40        242.39        19.16 o
 -10  -4   4        125.09        120.24         8.37 o
  -9  -4   4          4.03          3.03         6.29 o
  -8  -4   4        258.37        258.56         8.76 o
  -7  -4   4        112.93        103.86         6.31 o
  -6  -4   4          6.74          9.29         4.21 o
  -5  -4   4       1044.90       1092.08        32.44 o
  -4  -4   4         22.43         22.50         4.06 o
  -3  -4   4          1.16          5.14         2.67 o
  -2  -4   4        786.72        790.35        20.92 o
  -1  -4   4        660.10        613.33        15.89 o
   0  -4   4         53.22         49.19         3.15 o
   1  -4   4       1360.65       1349.70        29.30 o
   2  -4   4        187.44        224.55         7.64 o
   3  -4   4        394.94        393.63        11.12 o
   4  -4   4       2451.34       2713.02        48.79 o
   5  -4   4        120.79        133.02         4.59 o
   6  -4   4        295.54        317.59         8.42 o
   7  -4   4        148.31        166.22         5.13 o
   8  -4   4          4.37          3.24         3.05 o
   9  -4   4        367.12        397.36         9.89 o
  10  -4   4        184.73        180.94        11.33 o
  11  -4   4          1.00         -2.21         4.49 o
 -10  -3   4         34.67         34.70         7.17 o
  -9  -3   4        442.48        450.39        19.37 o
  -8  -3   4        269.55        266.65         7.91 o
  -7  -3   4        934.12        934.18        19.31 o
  -6  -3   4        583.09        644.75        13.55 o
  -5  -3   4          0.70          0.68         2.94 o
  -4  -3   4        941.97        926.66        20.09 o
  -3  -3   4       1935.42       2030.80       109.87 o
  -2  -3   4        389.40        336.25         8.11 o
  -1  -3   4         60.96         33.63         4.83 o
   0  -3   4        780.88        728.42        15.39 o
   1  -3   4        192.37        195.97         5.68 o
   2  -3   4       1635.61       1547.07        30.46 o
   3  -3   4          0.98         11.80         1.79 o
   4  -3   4        157.02        122.23         4.76 o
   5  -3   4       1992.76       2072.72        40.12 o
   6  -3   4        278.89        263.66        12.21 o
   7  -3   4        393.37        392.15        12.51 o
   8  -3   4       1733.66       1790.67        32.97 o
   9  -3   4          9.43          8.50         2.58 o
  10  -3   4        309.33        364.55        14.21 o
  11  -3   4        900.17       1010.48        21.89 o
  12  -3   4          2.67          3.57         4.85 o
 -10  -2   4        254.59        258.76         9.32 o
  -9  -2   4         32.82         26.25         5.17 o
  -8  -2   4       1120.07       1122.64        21.07 o
  -7  -2   4        776.32        834.17        18.26 o
  -6  -2   4        113.49        117.29         5.59 o
  -5  -2   4        226.02        221.42         7.05 o
  -4  -2   4         19.23         17.29         2.78 o
  -3  -2   4       3270.60       3280.99        80.60 o
  -2  -2   4       4517.68       4494.01        79.78 o
  -1  -2   4       3916.58       4081.66        71.67 o
   0  -2   4       3347.75       3284.20        59.19 o
   1  -2   4       1396.00       1222.36        23.30 o
   2  -2   4        405.24        377.66         8.84 o
   3  -2   4       1635.30       1550.70        27.62 o
   4  -2   4        646.77        543.62        11.07 o
   5  -2   4       1255.48       1298.17        29.18 o
   6  -2   4       1127.04       1120.52        21.52 o
   7  -2   4        895.40        905.56        17.01 o
   8  -2   4        633.41        634.28        12.44 o
   9  -2   4       1542.51       1541.12        30.34 o
  10  -2   4        228.63        245.34         6.62 o
  11  -2   4        296.92        365.76        10.08 o
  12  -2   4        491.63        466.77        12.48 o
 -10  -1   4        302.87        315.56        11.03 o
  -9  -1   4        294.68        291.47         8.93 o
  -8  -1   4        168.94        176.50         6.27 o
  -7  -1   4       1120.03       1096.16        24.39 o
  -6  -1   4         85.80         80.65         4.01 o
  -5  -1   4          4.25          4.91         3.11 o
  -4  -1   4       1455.10       1343.91        25.48 o
  -3  -1   4         27.41         51.35         6.10 o
  -2  -1   4       7538.43       8035.43       131.56 o
  -1  -1   4      13536.02      16265.13       265.31 o
   0  -1   4       2850.87       2698.97        47.64 o
   1  -1   4        445.27        366.42         9.84 o
   2  -1   4       1423.06       1360.57        28.60 o
   3  -1   4       1708.49       1673.64        38.10 o
   4  -1   4       7103.74       7813.66       126.10 o
   5  -1   4       2678.45       2701.24        47.03 o
   6  -1   4        963.47        885.10        17.39 o
   7  -1   4       1556.90       1556.63        28.69 o
   8  -1   4         21.82         25.01         3.50 o
   9  -1   4          0.83         -0.16         2.65 o
  10  -1   4       1689.08       1767.16        33.51 o
  11  -1   4        154.72        132.67         5.93 o
  12  -1   4        175.59        166.24         7.18 o
 -10   0   4         48.87         45.31         5.94 o
  -9   0   4        543.19        527.42        13.97 o
  -8   0   4        714.12        709.65        17.53 o
  -7   0   4          1.11          1.01         3.88 o
  -6   0   4       1295.66       1302.92        24.33 o
  -5   0   4        396.56        368.67         8.80 o
  -4   0   4         75.97         72.43         3.17 o
  -3   0   4        607.01        461.94        15.04 o
  -2   0   4       2512.01       2332.35        47.09 o
  -1   0   4       5856.02       5746.99       110.23 o
   1   0   4        341.44        297.08         6.83 o
   2   0   4       1331.38       1307.72        23.22 o
   3   0   4       5171.70       4785.47        74.87 o
   4   0   4       7885.68       7899.28       170.60 o
   5   0   4       1303.58       1181.88        20.26 o
   6   0   4        727.96        661.52        12.37 o
   7   0   4          1.18         -0.39         1.43 o
   8   0   4         22.47         21.79         1.95 o
   9   0   4        571.48        621.32        13.33 o
  10   0   4         26.67         30.75         3.73 o
  11   0   4        454.62        471.79        12.72 o
  12   0   4        175.18        167.97        13.18 o
  13   0   4         36.49         33.16         5.66 o
 -10   1   4        110.58        109.94         6.99 o
  -9   1   4        162.46        173.27         6.40 o
  -8   1   4        482.83        492.03        11.09 o
  -7   1   4       1315.94       1348.72        29.72 o
  -6   1   4         39.27         42.56         3.23 o
  -5   1   4       1266.86       1245.84        22.68 o
  -4   1   4        249.48        209.54         6.39 o
  -3   1   4        205.05        178.65         4.56 o
  -2   1   4       4281.82       3932.87       127.63 o
  -1   1   4       1137.84        980.70        21.51 o
   0   1   4          1.06         20.72         2.07 o
   2   1   4          8.60         16.13         1.30 o
   5   1   4          0.86          0.18         0.81 o
   6   1   4        731.50        712.31        13.73 o
   7   1   4        116.29        117.37         3.13 o
   8   1   4        443.83        455.61         9.32 o
   9   1   4        203.35        223.30         7.14 o
  10   1   4        451.01        468.70        13.56 o
  11   1   4         21.83         18.42         4.12 o
  12   1   4        282.19        273.88        10.86 o
  13   1   4         52.15         40.86         5.61 o
 -10   2   4         56.94         62.11         5.69 o
  -9   2   4        467.52        459.54        14.58 o
  -8   2   4        330.18        340.80         9.24 o
  -7   2   4        283.21        295.36         8.37 o
  -6   2   4        643.82        630.08        13.31 o
  -5   2   4         20.15         25.12         4.44 o
  -4   2   4       1713.16       1675.52        30.54 o
  -3   2   4        199.42        154.04         5.10 o
  -2   2   4         41.82         30.92         4.06 o
  -1   2   4       3475.39       3139.26        76.82 o
   0   2   4          7.88          1.92         1.39 o
   1   2   4       1662.17       1574.59        28.42 o
   3   2   4       1509.34       1364.96        23.67 o
   4   2   4        131.12        116.13         2.89 o
   5   2   4       2582.17       2520.81        49.67 o
   6   2   4        326.83        310.19         7.01 o
   7   2   4        531.26        516.95        10.98 o
   8   2   4        276.84        283.61         6.34 o
   9   2   4         26.75         25.49         3.63 o
  10   2   4         36.09         37.05         4.46 o
  11   2   4        446.51        451.32         9.60 o
  12   2   4         58.59         46.39         5.51 o
  13   2   4        150.15        132.26         9.66 o
 -10   3   4         37.91         38.71         7.94 o
  -9   3   4         38.55         35.16         4.60 o
  -8   3   4        296.27        282.65         9.34 o
  -7   3   4         66.52         59.07         3.85 o
  -6   3   4        166.95        165.88         5.50 o
  -5   3   4       2598.60       2596.67        56.65 o
  -4   3   4          3.68          8.01         2.22 o
  -3   3   4        877.90        831.42        16.25 o
  -2   3   4       1499.38       1398.48        49.01 o
  -1   3   4         28.30         46.66         3.12 o
   1   3   4        711.99        578.72        12.32 o
   2   3   4        595.40        558.93        11.47 o
   3   3   4        697.13        567.92        12.18 o
   4   3   4        989.16        867.68        15.90 o
   5   3   4       2082.10       2208.95        39.01 o
   6   3   4       1717.25       1708.95        30.12 o
   7   3   4        375.02        357.09         8.19 o
   8   3   4        477.67        506.67        11.53 o
   9   3   4        602.96        627.79        12.99 o
  10   3   4        480.54        475.44        14.59 o
  11   3   4        148.12        162.32         6.72 o
  12   3   4        673.36        781.80        17.21 o
  13   3   4          5.43         10.88         6.81 o
 -10   4   4        190.20        201.49        12.31 o
  -9   4   4        205.09        223.25         7.56 o
  -8   4   4         39.65         37.09         3.80 o
  -7   4   4         33.57         32.62         5.61 o
  -6   4   4       1265.15       1291.83        35.77 o
  -5   4   4        298.27        294.72         7.63 o
  -4   4   4        601.68        569.33        11.36 o
  -3   4   4         36.05         58.03         2.70 o
  -2   4   4        658.81        522.72        16.23 o
  -1   4   4       3522.70       3204.81        57.91 o
   0   4   4       5121.62       5383.13        90.26 o
   1   4   4       5783.99       6093.10       103.78 o
   2   4   4        488.47        410.06         8.95 o
   3   4   4        890.39        811.55        29.36 o
   4   4   4       1779.47       1667.02        34.99 o
   5   4   4        230.82        169.84         5.23 o
   6   4   4         40.95         32.80         2.43 o
   7   4   4       1486.20       1711.67        32.07 o
   8   4   4        768.03        770.00        15.31 o
   9   4   4        211.54        198.05         6.44 o
  10   4   4        658.63        700.46        16.15 o
  11   4   4        408.70        437.72        11.37 o
  12   4   4        235.30        242.17        16.85 o
  13   4   4        317.95        305.38        14.63 o
 -10   5   4          1.58          6.71         5.85 o
  -9   5   4        352.55        367.66        26.95 o
  -8   5   4       1487.41       1565.65        28.59 o
  -7   5   4          0.65         -0.75         3.17 o
  -6   5   4         51.05         54.84         3.83 o
  -5   5   4        522.06        508.80        10.91 o
  -4   5   4         11.50         16.00         2.69 o
  -3   5   4       3098.98       3166.96        54.34 o
  -2   5   4         99.96        163.54         6.58 o
  -1   5   4       1532.93       1385.92        42.73 o
   0   5   4      11050.03      12765.87       267.71 o
   1   5   4       2274.28       2245.12        39.65 o
   2   5   4        347.86        309.51         7.20 o
   3   5   4       2377.63       2433.16        51.06 o
   4   5   4        694.03        649.49        14.48 o
   5   5   4          6.96          2.31         1.88 o
   6   5   4       1350.51       1322.73        37.28 o
   7   5   4        393.36        419.26        11.71 o
   8   5   4        852.23        913.44        22.07 o
   9   5   4        342.47        333.11         9.72 o
  10   5   4         62.50         56.04         5.62 o
  11   5   4        368.96        403.63        11.80 o
  12   5   4        374.60        364.70        13.45 o
  -9   6   4        143.56        141.66         5.77 o
  -8   6   4        746.66        750.54        21.51 o
  -7   6   4       1592.52       1650.81        31.91 o
  -6   6   4        116.12        115.15         4.51 o
  -5   6   4        857.40        934.70        18.37 o
  -4   6   4       1538.46       1576.72        29.17 o
  -3   6   4          2.00         -1.92         2.45 o
  -2   6   4       3485.42       3496.27        89.19 o
  -1   6   4       1344.32       1292.92        29.55 o
   0   6   4        731.05        695.82        15.10 o
   1   6   4        627.31        547.13        12.01 o
   2   6   4       1045.30       1028.94        20.14 o
   3   6   4        868.65        881.50        18.37 o
   4   6   4       1033.55       1025.69        20.62 o
   5   6   4        337.99        319.06         8.33 o
   6   6   4        636.53        717.41        17.46 o
   7   6   4       1058.80       1129.26        22.53 o
   8   6   4        447.60        476.81        11.35 o
   9   6   4        243.95        276.87         8.58 o
  10   6   4          3.46          0.89         4.18 o
  11   6   4         81.61         76.66         7.68 o
  12   6   4        438.77        424.27        12.38 o
  -9   7   4       1177.25       1212.84        26.03 o
  -8   7   4        273.09        288.35         7.98 o
  -7   7   4        211.60        235.72         7.57 o
  -6   7   4        801.45        836.95        17.80 o
  -5   7   4        324.60        299.84         8.03 o
  -4   7   4        718.96        753.56        15.98 o
  -3   7   4       1554.59       1622.69        30.34 o
  -2   7   4          1.28          0.81         2.15 o
  -1   7   4       1758.68       1794.84        48.93 o
   0   7   4       1984.52       1935.16        37.01 o
   1   7   4        285.47        287.68         8.01 o
   2   7   4        575.78        580.91        13.17 o
   3   7   4       1022.64       1007.72        21.42 o
   4   7   4         30.77         81.05         5.64 o
   5   7   4       1693.89       1833.48        57.45 o
   6   7   4        623.85        643.54        17.40 o
   7   7   4        314.15        351.12         9.71 o
   8   7   4        983.69       1057.12        21.37 o
   9   7   4         15.26         13.57         3.97 o
  10   7   4         16.57         25.10         6.30 o
  11   7   4        517.74        559.93        27.36 o
  12   7   4         32.80         26.81         8.21 o
  -8   8   4        572.11        590.47        13.38 o
  -7   8   4        111.56        102.12         6.28 o
  -6   8   4         70.45         67.28         4.54 o
  -5   8   4        543.14        551.64        11.74 o
  -4   8   4          1.31          4.16         3.14 o
  -3   8   4         14.04         20.64         2.91 o
  -2   8   4       1591.04       1604.55        30.86 o
  -1   8   4         20.18         13.70         6.36 o
   0   8   4       2141.44       2177.83        40.54 o
   1   8   4        181.01        184.31         5.82 o
   2   8   4        701.72        719.89        18.54 o
   3   8   4       1387.35       1559.10        30.93 o
   4   8   4       1507.32       1699.65        33.23 o
   5   8   4         50.92         48.41         4.08 o
   6   8   4       1709.30       1875.49        34.70 o
   7   8   4        582.29        614.63        19.97 o
   8   8   4         55.78         51.96         5.48 o
   9   8   4        120.96        130.48         6.90 o
  10   8   4          1.93          8.08         6.95 o
  11   8   4         34.75         26.59         8.95 o
  -8   9   4          1.75         -1.07         6.50 o
  -7   9   4         53.17         57.87         5.52 o
  -6   9   4         69.03         58.00         5.70 o
  -5   9   4        121.27        139.53        10.12 o
  -4   9   4        740.18        798.38        19.66 o
  -3   9   4          1.49          3.61         4.60 o
  -2   9   4          0.90         -1.47         3.41 o
  -1   9   4       3107.00       3184.48        83.88 o
   0   9   4          1.85          4.20         2.98 o
   1   9   4         29.17         31.52         3.06 o
   2   9   4         16.55         26.51         3.67 o
   3   9   4        238.68        233.77         7.65 o
   4   9   4        731.27        757.76        20.56 o
   5   9   4       1214.46       1273.29        25.45 o
   6   9   4        108.81        124.98         5.81 o
   7   9   4        142.31        149.20         7.61 o
   8   9   4          1.40          6.88         5.57 o
   9   9   4         66.11         65.96        11.27 o
  10   9   4        267.73        255.51         9.69 o
  11   9   4         23.13         21.28         7.16 o
  -7  10   4        112.11        120.15         9.14 o
  -6  10   4        362.46        348.61        11.11 o
  -5  10   4         23.02         25.30         4.58 o
  -4  10   4          1.33          2.00         4.60 o
  -3  10   4        578.13        565.79        13.05 o
  -2  10   4        218.17        231.54         7.98 o
  -1  10   4        474.34        438.90        11.42 o
   0  10   4        953.36        946.99        22.09 o
   1  10   4        109.86         90.53         4.53 o
   2  10   4        550.94        599.17        17.23 o
   3  10   4        142.82        165.04         6.37 o
   4  10   4         21.33         20.15         4.59 o
   5  10   4        323.09        323.98        11.44 o
   6  10   4          0.72          2.86         4.61 o
   7  10   4         79.22         76.47         6.52 o
   8  10   4        206.82        205.73         8.43 o
   9  10   4         60.49         60.40         6.65 o
  10  10   4          2.24          7.50        10.23 o
  -6  11   4        342.15        364.90        15.73 o
  -5  11   4          8.91          6.25         4.87 o
  -4  11   4        148.56        143.83        11.79 o
  -3  11   4          0.41          1.51         4.78 o
  -2  11   4        160.61        163.30         6.42 o
  -1  11   4        447.37        462.23        11.45 o
   0  11   4        433.34        353.91       176.95 o
   1  11   4       1211.08       1251.53        24.58 o
   2  11   4          1.12          2.43         3.37 o
   3  11   4         51.44         52.65         4.71 o
   4  11   4        858.06        881.67        18.94 o
   5  11   4        348.51        362.35        10.45 o
   6  11   4          9.47          9.38         4.68 o
   7  11   4        218.22        225.69         8.25 o
   8  11   4         35.85         27.25         5.70 o
   9  11   4         82.98         68.26         8.60 o
  -5  12   4         66.62         71.09         7.08 o
  -4  12   4        139.20        135.69         6.63 o
  -3  12   4        312.99        341.09         9.64 o
  -2  12   4         22.18         23.96         5.63 o
  -1  12   4        277.20        302.23         9.30 o
   0  12   4        488.33        477.18        23.94 o
   1  12   4        111.36         99.56         6.39 o
   2  12   4        544.92        522.31        12.88 o
   3  12   4        179.96        186.90         7.07 o
   4  12   4         98.32        102.72         7.56 o
   5  12   4        508.75        543.49        12.84 o
   6  12   4        504.02        499.59        21.49 o
   7  12   4        274.61        272.00        17.54 o
   8  12   4        272.93        270.61        15.10 o
  -4  13   4        169.38        160.91         7.16 o
  -3  13   4          1.14          0.54         5.83 o
  -2  13   4        211.32        191.96        11.29 o
  -1  13   4        215.17        215.95        10.41 o
   0  13   4        351.57        317.78       187.55 o
   1  13   4        501.57        489.14        18.57 o
   2  13   4         20.29         25.01         6.02 o
   3  13   4        268.12        260.66         9.11 o
   4  13   4        430.20        435.18        11.14 o
   5  13   4        217.91        217.67         8.80 o
   6  13   4        152.80        127.96        14.12 o
   7  13   4         89.45         74.42         7.22 o
  -1  14   4        304.57        280.86         7.76 o
   0  14   4        153.01        125.01         9.10 o
   1  14   4         59.33         40.18         6.47 o
   2  14   4        465.70        502.66        12.68 o
   3  14   4          5.12         -1.03         5.83 o
   4  14   4         56.44         57.09        18.80 o
   5  14   4        233.22        203.75         8.78 o
  -2 -11   5         52.28         38.62         7.71 o
  -1 -11   5         48.73         51.10         8.42 o
   0 -11   5          0.01         -4.83         8.14 o
   1 -11   5         97.78         93.39         7.58 o
   2 -11   5         17.43         16.52         8.28 o
   3 -11   5         46.52         30.18         7.04 o
   4 -11   5          9.79          5.54         7.96 o
  -4 -10   5          0.09         -0.26         6.68 o
  -3 -10   5         24.18         24.71         7.13 o
  -2 -10   5        155.17        176.31         9.23 o
  -1 -10   5        102.80        102.69         6.13 o
   0 -10   5         92.25         95.63        14.03 o
   1 -10   5         43.55         39.05         5.85 o
   2 -10   5         99.94         89.20         5.83 o
   3 -10   5         13.83          8.21         7.69 o
   4 -10   5          0.15         -1.65         6.50 o
   5 -10   5         18.09         14.92         5.90 o
   6 -10   5         18.22         20.01         8.03 o
  -6  -9   5         19.90         12.13         6.55 o
  -5  -9   5          3.64         -3.04         7.89 o
  -4  -9   5          8.47          7.16         8.83 o
  -3  -9   5         20.81         14.42         5.98 o
  -2  -9   5          0.04          1.82         6.04 o
  -1  -9   5         66.50         65.24         6.54 o
   0  -9   5          7.05          2.97         4.87 o
   1  -9   5        117.17        121.14         6.28 o
   2  -9   5         55.55         60.09         6.71 o
   3  -9   5          0.19         -1.59         5.49 o
   4  -9   5         63.96         60.81         5.35 o
   5  -9   5         15.19         11.31         5.18 o
   6  -9   5         10.37         10.39         5.91 o
   7  -9   5         27.37         18.10        10.67 o
  -7  -8   5          7.67         -9.63        10.05 o
  -6  -8   5         52.40         46.89         7.26 o
  -5  -8   5          0.08          5.80         8.74 o
  -4  -8   5          5.45         12.41         6.19 o
  -3  -8   5         17.33         15.51         4.06 o
  -2  -8   5          1.33          2.33         3.94 o
  -1  -8   5         40.59         40.91         5.53 o
   0  -8   5         44.62         50.08         5.05 o
   1  -8   5        100.40        105.46         5.50 o
   2  -8   5         39.71         35.29         4.98 o
   3  -8   5        704.77        747.38        17.08 o
   4  -8   5         61.95         53.17         5.35 o
   5  -8   5         12.50         12.43         4.55 o
   6  -8   5        185.47        169.52         8.35 o
   7  -8   5         69.63         57.20         5.93 o
   8  -8   5         62.07         68.29         6.76 o
   9  -8   5         94.36         94.38         9.07 o
  -8  -7   5          6.37         11.36        10.31 o
  -7  -7   5         36.50         41.27         6.77 o
  -6  -7   5         26.10         29.31         5.35 o
  -5  -7   5        168.17        151.81        17.10 o
  -4  -7   5        102.98         97.35         7.08 o
  -3  -7   5        308.69        318.45        10.14 o
  -2  -7   5         31.24         41.68         5.55 o
  -1  -7   5          0.02         -2.43         4.07 o
   0  -7   5        546.35        567.45        13.53 o
   1  -7   5        727.93        783.19        21.43 o
   2  -7   5         23.98         32.70         4.25 o
   3  -7   5        505.17        524.77        13.28 o
   4  -7   5        384.50        389.82        11.12 o
   5  -7   5         10.74         12.18         4.16 o
   6  -7   5         39.83         35.30         4.51 o
   7  -7   5          1.24         -0.08         8.06 o
   8  -7   5         45.46         53.85         5.62 o
   9  -7   5        161.85        188.32         8.42 o
  -8  -6   5         78.87         64.67        10.72 o
  -7  -6   5          0.02         -0.49         7.54 o
  -6  -6   5         22.10         25.78         5.03 o
  -5  -6   5         90.44         77.81         8.28 o
  -4  -6   5          2.27          6.05         4.69 o
  -3  -6   5        304.58        312.42         9.98 o
  -2  -6   5        290.41        330.72         9.63 o
  -1  -6   5        592.88        635.77        17.09 o
   0  -6   5        381.36        382.83        13.60 o
   1  -6   5         94.64         91.75         4.73 o
   2  -6   5        640.93        704.07        19.80 o
   3  -6   5        728.65        786.77        18.18 o
   4  -6   5       1491.17       1638.30        32.13 o
   5  -6   5         35.88         32.46         3.82 o
   6  -6   5         70.09         66.97         4.42 o
   7  -6   5         93.59         82.93         4.99 o
   8  -6   5         46.23         36.53         4.85 o
   9  -6   5         79.81         81.32         5.71 o
  10  -6   5         50.23         48.13         5.84 o
  -9  -5   5        123.56        128.23         8.19 o
  -8  -5   5         28.11         31.17         5.67 o
  -7  -5   5         34.88         34.38         5.84 o
  -6  -5   5          3.78          0.65         4.02 o
  -5  -5   5         33.79         36.91         4.39 o
  -4  -5   5         99.72         99.75         4.96 o
  -3  -5   5         59.75         55.33         4.49 o
  -2  -5   5         67.19         62.91         4.48 o
  -1  -5   5        557.71        572.51        19.69 o
   0  -5   5        709.62        779.85        20.54 o
   1  -5   5        372.85        380.92        13.58 o
   2  -5   5       1195.79       1253.54        25.73 o
   3  -5   5          4.84          1.38         2.77 o
   4  -5   5        715.81        763.66        17.41 o
   5  -5   5        697.27        673.66        16.89 o
   6  -5   5        213.40        212.05        11.76 o
   7  -5   5         60.70         45.05         4.59 o
   8  -5   5         36.88         34.40         3.82 o
   9  -5   5         60.81         62.74         4.60 o
  10  -5   5        176.11        174.81         7.34 o
  11  -5   5         81.46         73.31         6.08 o
  -9  -4   5          2.21         -1.06         7.25 o
  -8  -4   5         93.83         76.84         6.58 o
  -7  -4   5          0.68         -4.09         5.74 o
  -6  -4   5          5.33          6.74         4.29 o
  -5  -4   5         24.93         42.36         4.34 o
  -4  -4   5        243.23        214.24        92.38 o
  -3  -4   5          4.08          1.03         2.90 o
  -2  -4   5        359.87        349.79         9.58 o
  -1  -4   5          0.64          4.34         2.76 o
   0  -4   5          4.45          4.82         3.07 o
   1  -4   5         57.48         86.26         4.50 o
   2  -4   5        706.77        737.16        16.02 o
   3  -4   5       1597.98       1703.39        33.45 o
   4  -4   5        131.60        140.77         7.10 o
   5  -4   5         24.83         30.72         3.14 o
   6  -4   5        251.56        239.10         7.90 o
   7  -4   5        214.88        210.07         6.04 o
   8  -4   5        303.56        283.62         7.94 o
   9  -4   5         36.05         50.19         3.79 o
  10  -4   5         63.69         66.68         4.52 o
  11  -4   5         79.87         83.10         7.68 o
  -9  -3   5          0.39         -0.07         6.04 o
  -8  -3   5         16.03          9.85         6.18 o
  -7  -3   5        240.27        244.41         9.09 o
  -6  -3   5        294.40        278.14         8.05 o
  -5  -3   5        101.84        100.29        10.10 o
  -4  -3   5        212.88        210.73        13.69 o
  -3  -3   5         40.69         40.57         3.74 o
  -2  -3   5        509.03        508.94        11.37 o
  -1  -3   5         41.32         40.56         5.34 o
   0  -3   5         47.28         45.07         3.31 o
   1  -3   5         49.64         58.68         2.97 o
   2  -3   5        398.21        423.70        11.16 o
   3  -3   5        374.42        360.67         9.59 o
   4  -3   5        150.09        130.66         4.56 o
   5  -3   5        265.39        287.09        11.55 o
   6  -3   5         15.16         13.77         2.33 o
   7  -3   5        102.89         81.26         3.41 o
   8  -3   5        823.13        862.59        18.57 o
   9  -3   5         82.76         76.28         3.63 o
  10  -3   5        331.56        346.06         9.21 o
  11  -3   5         22.91         14.88         4.10 o
  12  -3   5         97.67        115.45         6.72 o
 -10  -2   5         23.65         21.80         6.92 o
  -9  -2   5          1.55          2.42         5.94 o
  -8  -2   5          5.16          1.68         4.78 o
  -7  -2   5        173.37        153.71         6.53 o
  -6  -2   5        426.03        418.02        10.97 o
  -5  -2   5         67.84         78.61         4.19 o
  -4  -2   5        228.90        245.46        12.84 o
  -3  -2   5        198.39        186.56         9.20 o
  -2  -2   5        779.19        844.79        19.08 o
  -1  -2   5       1033.83       1091.26        20.55 o
   0  -2   5        432.33        466.73        11.23 o
   1  -2   5        737.69        680.51        14.21 o
   2  -2   5        117.91        114.85         3.63 o
   3  -2   5        182.84        168.94         5.22 o
   4  -2   5        269.53        282.06         7.74 o
   5  -2   5         18.29         33.37         2.14 o
   6  -2   5        896.35        903.98        29.55 o
   7  -2   5        412.54        423.49         9.08 o
   8  -2   5        156.01        148.17         4.35 o
   9  -2   5          5.65          5.76         2.31 o
  10  -2   5          4.38          2.03         2.81 o
  11  -2   5        138.87        132.27         5.84 o
  12  -2   5         16.30         17.69         4.06 o
 -10  -1   5         70.41         72.04         7.12 o
  -9  -1   5         37.44         38.26         6.44 o
  -8  -1   5          0.46          7.72         5.05 o
  -7  -1   5         58.91         56.45         4.39 o
  -6  -1   5        297.99        305.87         8.24 o
  -5  -1   5         30.12         38.81         3.25 o
  -4  -1   5        253.96        225.07         7.27 o
  -3  -1   5        987.95        999.24        20.12 o
  -2  -1   5       2016.94       2090.14        37.91 o
  -1  -1   5        739.65        750.27        17.09 o
   0  -1   5          0.61          0.78         1.69 o
   1  -1   5         16.55         14.78         1.87 o
   2  -1   5        401.63        373.65         8.79 o
   3  -1   5       2109.64       2274.91        49.58 o
   4  -1   5       2393.03       2492.25        49.82 o
   5  -1   5        117.87        111.75         3.07 o
   6  -1   5        277.87        308.18        15.15 o
   7  -1   5         65.28         68.93         2.45 o
   8  -1   5          3.14          1.27         1.58 o
   9  -1   5         50.98         58.44         3.15 o
  10  -1   5         31.60         31.83         2.82 o
  11  -1   5          0.01         -0.06         3.31 o
  12  -1   5         39.71         38.81         6.96 o
 -10   0   5          1.07         -3.68         5.83 o
  -9   0   5         83.51         75.43         5.87 o
  -8   0   5          1.08          0.10         3.50 o
  -7   0   5          0.12          3.03         5.59 o
  -6   0   5         62.18         69.36         4.24 o
  -5   0   5       1550.41       1520.40        28.48 o
  -4   0   5         70.17         72.29         3.36 o
  -3   0   5        186.73        176.48         5.43 o
  -2   0   5        305.04        281.94         7.90 o
  -1   0   5        240.16        278.38         7.73 o
   0   0   5        124.45        132.30         4.43 o
   1   0   5        864.22        783.33        15.83 o
   2   0   5         15.13         22.40         1.31 o
   3   0   5        291.67        289.13         5.91 o
   4   0   5         22.63         16.39         0.85 o
   5   0   5          2.98          1.88         0.55 o
   6   0   5          0.45          0.91         0.80 o
   7   0   5        601.41        590.62        11.36 o
   8   0   5         47.70         38.34         1.91 o
   9   0   5        153.52        146.31         4.73 o
  10   0   5         35.97         36.04         4.12 o
  11   0   5         34.22         31.61         3.41 o
  12   0   5          0.01         -0.05         4.06 o
  13   0   5         51.27         49.79         6.64 o
 -10   1   5          5.81          7.81         5.91 o
  -9   1   5          5.74         11.49         4.07 o
  -8   1   5        230.84        215.71         7.74 o
  -7   1   5        229.55        233.91         7.66 o
  -6   1   5        373.75        372.25        10.76 o
  -5   1   5       1551.75       1532.93        43.78 o
  -4   1   5         29.67         33.36         2.82 o
  -3   1   5        276.90        290.47        10.59 o
  -2   1   5        607.72        580.83        12.02 o
  -1   1   5        140.16        139.63         4.50 o
   0   1   5        225.47        198.93         6.03 o
   1   1   5        560.52        533.02        11.01 o
   2   1   5        258.97        211.54         6.22 o
   3   1   5       2557.17       2366.37        44.40 o
   6   1   5       2485.16       2525.51        40.56 o
   7   1   5         26.49         24.29         1.48 o
   8   1   5        512.27        518.97        12.93 o
   9   1   5          5.45          4.19         3.43 o
  10   1   5        103.93         98.74         4.14 o
  11   1   5          3.35         10.31         3.77 o
  12   1   5        158.70        158.37         6.60 o
  13   1   5         43.49         43.52         7.98 o
 -10   2   5         27.08         23.70         6.65 o
  -9   2   5          0.07          0.77         4.22 o
  -8   2   5         52.94         50.41         4.48 o
  -7   2   5        152.66        155.36         6.78 o
  -6   2   5          6.94          2.15         2.97 o
  -5   2   5        146.04        137.25         4.59 o
  -4   2   5        840.64        806.70        19.78 o
  -3   2   5         48.38         33.39         5.29 o
  -2   2   5       2029.64       1907.60        33.28 o
  -1   2   5         13.13          6.39         3.04 o
   0   2   5         79.78         56.35         2.32 o
   1   2   5          2.63          3.50         1.39 o
   2   2   5       1093.37       1009.19        18.89 o
   3   2   5        389.54        406.88         8.52 o
   4   2   5         38.74         30.28         1.03 o
   5   2   5        480.74        453.90         8.21 o
   6   2   5         19.23          9.67         0.92 o
   7   2   5        945.12        923.14        17.35 o
   8   2   5        297.39        292.98         6.97 o
   9   2   5        609.75        601.54        12.42 o
  10   2   5          6.00          6.25         3.99 o
  11   2   5         30.62         27.71         3.63 o
  12   2   5          5.72          5.19         4.70 o
  13   2   5         39.37         40.72         7.26 o
 -10   3   5         38.28         26.73         5.10 o
  -9   3   5         72.46         71.20        11.27 o
  -8   3   5          1.22          1.79         4.00 o
  -7   3   5        259.68        250.15         6.73 o
  -6   3   5       1213.16       1242.30        23.69 o
  -5   3   5        114.77        112.26         5.13 o
  -4   3   5        298.05        276.08         6.79 o
  -3   3   5       1688.05       1349.10       465.75 o
  -2   3   5        247.48        254.49         7.14 o
  -1   3   5       1951.97       1948.90        34.08 o
   0   3   5       1159.69       1035.39        21.91 o
   1   3   5       3037.45       3004.23        50.51 o
   2   3   5       2967.70       3107.91        52.58 o
   3   3   5        280.34        264.75         6.32 o
   4   3   5          0.09          3.82         1.10 o
   5   3   5        933.99        972.35        17.58 o
   6   3   5         63.45         71.78         2.66 o
   7   3   5       1113.15       1110.87        20.90 o
   8   3   5        800.78        840.01        16.41 o
   9   3   5        276.66        307.61         9.26 o
  10   3   5         22.25         24.03         3.80 o
  11   3   5        178.74        185.23         6.51 o
  12   3   5         16.65          8.43         5.25 o
  13   3   5         24.48         24.11         6.95 o
 -10   4   5          0.03          0.32         5.66 o
  -9   4   5         63.38         61.45         5.91 o
  -8   4   5         17.63         18.19         3.38 o
  -7   4   5          0.81          0.88         3.99 o
  -6   4   5        295.06        297.67         9.41 o
  -5   4   5          1.00          1.69         3.65 o
  -4   4   5        222.40        224.30         6.85 o
  -3   4   5        223.38        219.84         5.78 o
  -2   4   5        509.81        477.88        10.21 o
  -1   4   5        414.69        363.71         7.94 o
   0   4   5          0.10          1.62         1.83 o
   1   4   5        306.91        333.21        11.91 o
   2   4   5          5.61          4.36         1.43 o
   3   4   5        335.30        376.02        11.03 o
   4   4   5         53.03         47.96         2.25 o
   5   4   5        405.20        405.00         9.17 o
   6   4   5        200.27        185.36         5.78 o
   7   4   5         69.84         72.69         6.75 o
   8   4   5       1915.40       2115.02        37.52 o
   9   4   5        185.52        183.42         5.59 o
  10   4   5        101.21         89.25         4.76 o
  11   4   5          4.99          4.84         4.63 o
  12   4   5        185.89        207.14         8.62 o
  13   4   5          3.45         -3.55         7.69 o
  -9   5   5          4.67          4.69         4.80 o
  -8   5   5         14.55         12.24         4.19 o
  -7   5   5        525.84        535.98        11.36 o
  -6   5   5          4.90          4.93         2.93 o
  -5   5   5       1481.02       1511.77        27.27 o
  -4   5   5        480.23        459.57        10.25 o
  -3   5   5        403.03        392.06        13.81 o
  -2   5   5        115.08         87.39        28.86 o
  -1   5   5         74.49         67.01         3.01 o
   0   5   5       1001.48       1017.88        19.11 o
   1   5   5        230.68        253.21         6.74 o
   2   5   5        135.66        136.75         4.17 o
   3   5   5        125.32        133.66         4.34 o
   4   5   5          4.40          6.98         2.11 o
   5   5   5         75.44         71.52         3.14 o
   6   5   5        679.34        739.82        15.55 o
   7   5   5        288.62        286.13        10.18 o
   8   5   5         45.02         47.94         3.39 o
   9   5   5        157.87        176.66         7.10 o
  10   5   5         30.27         27.56         4.30 o
  11   5   5         11.32         13.33         5.33 o
  12   5   5          1.06         -2.02         9.92 o
  13   5   5         54.45         51.53         9.32 o
  -9   6   5         21.99         21.82         5.60 o
  -8   6   5         52.15         55.37         5.11 o
  -7   6   5        158.26        150.09         5.35 o
  -6   6   5         66.55         66.21         4.28 o
  -5   6   5         69.60         75.82         4.80 o
  -4   6   5       1093.98       1104.83        23.67 o
  -3   6   5         36.15         29.92         3.59 o
  -2   6   5        759.67        770.78        30.86 o
  -1   6   5        115.96         79.56         3.25 o
   0   6   5        312.13        291.98         7.03 o
   1   6   5          2.22         -0.44         1.97 o
   2   6   5        576.68        604.02        13.82 o
   3   6   5        247.99        288.74         7.24 o
   4   6   5         84.29         89.41         3.50 o
   5   6   5          2.42         -0.61         2.99 o
   6   6   5        401.97        452.52        11.07 o
   7   6   5        248.70        260.20         8.28 o
   8   6   5        160.02        154.00         5.85 o
   9   6   5         51.16         46.38         4.31 o
  10   6   5        107.45        104.31         5.77 o
  11   6   5        200.54        197.83         8.18 o
  12   6   5         42.63         38.26         6.96 o
  -9   7   5          1.83         -1.78         4.59 o
  -8   7   5         51.67         51.26         5.43 o
  -7   7   5         23.58         20.44         4.28 o
  -6   7   5         87.10         75.91         4.53 o
  -5   7   5        122.04        126.68         4.83 o
  -4   7   5         21.98         27.67         3.01 o
  -3   7   5        230.83        221.91         6.27 o
  -2   7   5          1.24          3.11         3.97 o
  -1   7   5       2146.35       2179.61        41.37 o
   0   7   5          1.14          0.40         1.84 o
   1   7   5        269.31        293.57         7.70 o
   2   7   5        430.91        438.80        10.88 o
   3   7   5          5.30          3.38         2.19 o
   4   7   5        164.26        150.09         5.60 o
   5   7   5        521.96        594.32        12.99 o
   6   7   5         10.93         14.72         3.10 o
   7   7   5         34.64         34.66         4.93 o
   8   7   5          7.68         11.56         4.06 o
   9   7   5        134.81        130.08         6.77 o
  10   7   5        100.39        106.23         6.63 o
  11   7   5         18.34          6.43         6.87 o
  12   7   5         11.50         11.07         8.19 o
  -8   8   5          0.04          0.67         4.91 o
  -7   8   5          2.72          0.83         4.54 o
  -6   8   5        216.36        208.30        19.74 o
  -5   8   5         25.93         22.71         3.82 o
  -4   8   5        239.62        240.02         7.15 o
  -3   8   5        462.79        436.72        10.97 o
  -2   8   5        337.12        301.58         8.15 o
  -1   8   5         17.94         21.31         3.03 o
   0   8   5        621.20        585.31        15.01 o
   1   8   5        929.86        926.29        20.08 o
   2   8   5          8.27          8.04         2.25 o
   3   8   5        193.24        187.52         5.86 o
   4   8   5         21.37         35.70         3.73 o
   5   8   5        962.17       1015.34        23.93 o
   6   8   5        420.30        431.64        10.90 o
   7   8   5         17.14         19.74         4.03 o
   8   8   5         46.75         49.09         4.33 o
   9   8   5         25.37         26.56         7.47 o
  10   8   5        135.78        127.97         9.00 o
  11   8   5         97.32         93.41         8.90 o
  12   8   5         32.23         34.60        10.65 o
  -7   9   5         32.44         25.42         4.88 o
  -6   9   5         84.02         88.55         5.38 o
  -5   9   5          4.49          6.48         3.42 o
  -4   9   5         20.64         19.14         4.05 o
  -3   9   5         31.28         42.79         4.19 o
  -2   9   5        803.55        798.54        18.30 o
  -1   9   5         62.43         80.47         4.24 o
   0   9   5        304.43        302.99         7.88 o
   1   9   5         44.25         52.67         4.63 o
   2   9   5          0.04          1.62         4.77 o
   3   9   5         87.16        134.18         7.41 o
   4   9   5         60.26         64.12         3.58 o
   5   9   5          0.03          2.60         3.67 o
   6   9   5         43.06         49.89         6.32 o
   7   9   5        734.93        778.68        16.05 o
   8   9   5         84.48         80.15         5.42 o
   9   9   5          2.29         -3.46         6.22 o
  10   9   5        101.77        104.95         8.13 o
  11   9   5          1.75          8.43         7.81 o
  -7  10   5         10.95         13.12         7.10 o
  -6  10   5          0.78         -3.74         5.38 o
  -5  10   5        155.32        158.89         7.95 o
  -4  10   5          7.32          7.96         4.28 o
  -3  10   5        171.77        159.05         7.21 o
  -2  10   5         43.46         28.18         3.85 o
  -1  10   5        428.68        411.50        15.53 o
   0  10   5        176.49        179.44         6.60 o
   1  10   5         67.04         77.02         4.50 o
   2  10   5        701.92        751.59        15.89 o
   3  10   5         16.34         17.51         3.08 o
   4  10   5         91.59        103.54         5.75 o
   5  10   5          0.64          2.17         3.76 o
   6  10   5          0.19          1.00         3.88 o
   7  10   5          0.12         -4.54         5.14 o
   8  10   5          5.05          2.43         5.27 o
   9  10   5        481.27        486.74        13.12 o
  10  10   5          0.11         -3.85         9.75 o
  -6  11   5         94.14         78.72         6.70 o
  -5  11   5        196.23        201.40        12.87 o
  -4  11   5         70.29         79.41         7.02 o
  -3  11   5         19.62         20.99         4.31 o
  -2  11   5        157.05        139.33         6.15 o
  -1  11   5        280.99        288.19        16.69 o
   0  11   5          0.15          1.28         3.24 o
   1  11   5         32.34         29.83         3.88 o
   2  11   5         12.75         14.29         4.46 o
   3  11   5        356.23        355.60         9.72 o
   4  11   5         19.91         15.24         4.34 o
   5  11   5         66.01         57.95         4.65 o
   6  11   5         36.15         30.10         5.38 o
   7  11   5        147.49        149.60         7.76 o
   8  11   5         62.32         63.13         7.83 o
   9  11   5          5.76          5.59         8.22 o
  10  11   5        104.80         67.45         9.84 o
  -5  12   5          0.57          2.28         5.13 o
  -4  12   5         16.01         18.78         5.46 o
  -3  12   5         75.66         69.28         5.44 o
  -2  12   5        170.04        150.61         7.45 o
  -1  12   5         33.55         14.14        19.44 o
   0  12   5        194.86        182.85         6.86 o
   1  12   5          0.94          6.33         5.23 o
   2  12   5         31.11         39.44         5.07 o
   3  12   5        169.76        166.82         7.65 o
   4  12   5          7.34         12.42         4.79 o
   5  12   5         10.89          2.06         5.45 o
   6  12   5         45.19         46.24         5.85 o
   7  12   5          6.97          7.83         7.94 o
   8  12   5          1.77          5.86         7.68 o
   9  12   5          4.55         -2.41        10.71 o
  -3  13   5         24.53         16.41         6.55 o
  -2  13   5          0.16         -1.33         6.12 o
  -1  13   5        163.07        179.29         8.11 o
   0  13   5          6.40         11.28         5.89 o
   1  13   5        214.31        209.90        11.16 o
   2  13   5          8.69          4.59         4.37 o
   3  13   5          6.19          3.53         5.90 o
   4  13   5         96.74         96.26         9.22 o
   5  13   5          0.01         -5.27         6.80 o
   6  13   5          1.14         -1.64         7.27 o
   7  13   5          0.69         -0.28         6.20 o
  -1  14   5          4.93          0.10         5.94 o
   0  14   5        507.52        506.55        16.76 o
   1  14   5        172.88        177.32         7.21 o
   2  14   5         27.09         20.64         6.26 o
   3  14   5         43.49         48.65         7.13 o
   4  14   5         33.01         35.42         5.89 o
   5  14   5        103.53         85.02         8.32 o
   0 -11   6        202.40        163.89         7.96 o
   1 -11   6          0.26         -0.51         9.36 o
   2 -11   6        160.95        135.64         8.39 o
  -3 -10   6          6.86          7.07         7.47 o
  -2 -10   6        408.61        392.99        11.57 o
  -1 -10   6         51.18         43.38         6.90 o
   0 -10   6        163.61        163.64         8.52 o
   1 -10   6        244.87        246.13        18.77 o
   2 -10   6        277.12        259.32         8.39 o
   3 -10   6        248.84        217.56        10.38 o
   4 -10   6        279.52        262.03        12.17 o
   5 -10   6          6.20         16.63         7.74 o
  -5  -9   6         37.78         24.75         6.67 o
  -4  -9   6         29.97         24.91         5.51 o
  -3  -9   6        341.01        338.37        10.38 o
  -2  -9   6        125.65        129.38         9.13 o
  -1  -9   6        245.83        254.95         8.51 o
   0  -9   6        385.24        396.86        11.52 o
   1  -9   6         50.12         43.33         5.32 o
   2  -9   6        229.69        241.28         8.99 o
   3  -9   6         53.19         56.60         5.36 o
   4  -9   6        120.04        119.15         8.64 o
   5  -9   6        730.04        770.95        23.96 o
   6  -9   6          1.33          9.39         6.09 o
   7  -9   6         78.03         79.88         8.08 o
  -6  -8   6         15.84         16.66         9.52 o
  -5  -8   6         74.62         65.48         7.13 o
  -4  -8   6        117.18        103.46         6.60 o
  -3  -8   6        214.20        228.93         8.22 o
  -2  -8   6        868.74        921.25        19.02 o
  -1  -8   6        252.69        262.73         9.93 o
   0  -8   6        375.59        439.18        11.82 o
   1  -8   6        573.57        588.16        14.24 o
   2  -8   6          0.50         -2.65         5.14 o
   3  -8   6        682.15        746.25        29.54 o
   4  -8   6        337.25        348.03        10.67 o
   5  -8   6        145.35        141.90         7.31 o
   6  -8   6        165.77        161.87         8.17 o
   7  -8   6          0.40          4.47         5.99 o
   8  -8   6         11.31          7.98         8.06 o
  -7  -7   6        329.78        347.37        11.05 o
  -6  -7   6         32.35         29.52        13.61 o
  -5  -7   6          1.99         -4.40         5.31 o
  -4  -7   6        291.32        321.17         9.13 o
  -3  -7   6         90.67         94.38         6.25 o
  -2  -7   6        208.27        227.68         8.36 o
  -1  -7   6       1428.31       1527.00        34.19 o
   0  -7   6         19.99         24.17         3.84 o
   1  -7   6        190.54        215.15         9.35 o
   2  -7   6        793.85        844.10        19.71 o
   3  -7   6         53.78         58.69         5.47 o
   4  -7   6       1152.06       1204.49        31.10 o
   5  -7   6        176.95        180.53         7.59 o
   6  -7   6          0.55         -0.98         5.16 o
   7  -7   6         74.26         68.42         6.01 o
   8  -7   6         37.51         31.00         5.43 o
   9  -7   6        139.71        147.84        10.08 o
  -7  -6   6        123.86        133.79         8.21 o
  -6  -6   6         37.77         26.91         5.61 o
  -5  -6   6          8.85          6.14         5.13 o
  -4  -6   6         44.62         49.31         4.48 o
  -3  -6   6        521.72        534.34        15.97 o
  -2  -6   6        568.82        617.63        14.71 o
  -1  -6   6          0.98          4.15         3.72 o
   0  -6   6        195.74        227.57         7.54 o
   1  -6   6        253.44        283.35         9.01 o
   2  -6   6         30.76         24.27         3.96 o
   3  -6   6        414.56        439.53        11.78 o
   4  -6   6        193.64        217.03         7.21 o
   5  -6   6         39.03         43.89         4.24 o
   6  -6   6        253.81        256.89         8.47 o
   7  -6   6         76.59         63.53         5.68 o
   8  -6   6        117.64        116.29         9.72 o
   9  -6   6        261.23        258.85        12.08 o
  10  -6   6          0.28         -3.79         6.16 o
  -8  -5   6          7.29          5.29         8.45 o
  -7  -5   6        165.83        129.18        15.02 o
  -6  -5   6         49.14         53.06         5.10 o
  -5  -5   6        125.88        131.71         8.12 o
  -4  -5   6        404.56        406.24        11.58 o
  -3  -5   6        107.18        130.22        10.38 o
  -2  -5   6        345.11        393.81        12.25 o
  -1  -5   6         61.76         63.97         5.37 o
   0  -5   6        264.10        274.11        10.05 o
   1  -5   6        253.78        275.27         8.92 o
   2  -5   6        159.83        174.04         6.39 o
   3  -5   6         16.73         19.67         3.24 o
   4  -5   6       1664.13       1846.84        35.27 o
   5  -5   6         37.80         33.42         4.04 o
   6  -5   6        166.24        160.35         5.91 o
   7  -5   6        662.49        731.95        16.56 o
   8  -5   6         23.15         21.70         3.86 o
   9  -5   6         75.44         74.72         5.18 o
  10  -5   6        321.52        311.44         9.45 o
  11  -5   6          1.55         -1.01         6.85 o
  -8  -4   6         18.55         14.33         6.15 o
  -7  -4   6          0.35         -3.53         4.79 o
  -6  -4   6        339.79        348.75         9.32 o
  -5  -4   6        240.45        272.93        18.65 o
  -4  -4   6        844.53        836.34        19.28 o
  -3  -4   6        328.49        362.54        12.11 o
  -2  -4   6          7.34          8.70         3.39 o
  -1  -4   6         13.02         12.34         3.76 o
   0  -4   6        378.84        397.11        10.38 o
   1  -4   6         43.38         49.16         6.94 o
   2  -4   6       1230.11       1253.31        29.06 o
   3  -4   6       1330.65       1427.12        28.53 o
   4  -4   6          5.85          6.59         2.55 o
   5  -4   6       2255.52       2406.28        44.04 o
   6  -4   6        437.42        435.91        10.83 o
   7  -4   6        160.56        160.26         6.51 o
   8  -4   6        351.00        389.03         9.68 o
   9  -4   6         15.81         22.55         3.25 o
  10  -4   6        533.84        543.40        12.48 o
  11  -4   6        247.71        225.80         7.77 o
  -9  -3   6          1.07         -0.95         8.43 o
  -8  -3   6        209.47        188.12         9.10 o
  -7  -3   6         92.90         89.02         6.16 o
  -6  -3   6         74.64         76.04         5.23 o
  -5  -3   6        922.41        920.18        28.84 o
  -4  -3   6        682.17        709.82        16.29 o
  -3  -3   6       1564.19       1669.04        45.51 o
  -2  -3   6       1022.07       1001.80        20.72 o
  -1  -3   6        493.98        509.78        12.53 o
   0  -3   6        391.92        374.10        10.39 o
   1  -3   6       3741.61       3965.74        68.73 o
   2  -3   6        489.48        519.62        15.04 o
   3  -3   6        864.54        874.70        25.14 o
   4  -3   6       1307.61       1346.72        26.22 o
   5  -3   6        137.83        143.40         5.23 o
   6  -3   6       1256.48       1350.71        27.34 o
   7  -3   6        199.62        195.08         5.55 o
   8  -3   6        397.97        354.89         8.71 o
   9  -3   6       1184.77       1276.42        48.52 o
  10  -3   6        267.66        307.67         7.51 o
  11  -3   6         11.83         11.34         4.00 o
  12  -3   6        403.23        409.45        12.54 o
  -9  -2   6         58.34         60.02        10.99 o
  -8  -2   6        150.23        137.77         7.06 o
  -7  -2   6        182.76        193.65         7.23 o
  -6  -2   6        432.74        448.93        14.21 o
  -5  -2   6         15.32         11.51         3.71 o
  -4  -2   6        342.30        383.88        12.20 o
  -3  -2   6       2226.99       2317.77        49.81 o
  -2  -2   6       2602.04       2711.27        48.00 o
  -1  -2   6       1229.10       1280.32        28.25 o
   0  -2   6        758.85        722.61        15.89 o
   1  -2   6       1274.42       1235.55        29.24 o
   2  -2   6       6910.72       7881.48       151.84 o
   3  -2   6        727.18        814.03        17.03 o
   4  -2   6        929.34        889.93        18.74 o
   5  -2   6       1340.32       1329.91        26.66 o
   6  -2   6         49.80         51.91         2.95 o
   7  -2   6        581.11        641.74        14.60 o
   8  -2   6        169.71        165.61         4.31 o
   9  -2   6        488.03        459.02         9.95 o
  10  -2   6        781.10        849.02        16.73 o
  11  -2   6        134.45        130.43         5.21 o
  12  -2   6         66.36         70.32         7.30 o
  -9  -1   6        241.30        216.01        10.22 o
  -8  -1   6        652.25        675.79        22.96 o
  -7  -1   6        116.16        121.89         6.60 o
  -6  -1   6        582.89        552.23        12.80 o
  -5  -1   6        778.52        780.45        20.55 o
  -4  -1   6         78.61         65.86         5.38 o
  -3  -1   6       1451.74       1400.93        27.43 o
  -2  -1   6       1257.42       1253.02        23.55 o
  -1  -1   6         21.24         36.95         3.05 o
   0  -1   6        826.16        778.89        18.68 o
   1  -1   6       1978.82       1923.35        34.92 o
   2  -1   6        236.48        189.31         5.59 o
   3  -1   6       4101.80       4467.64        86.20 o
   4  -1   6        254.91        219.78         5.53 o
   5  -1   6        145.17        111.95         8.60 o
   6  -1   6       1478.14       1446.17        24.72 o
   7  -1   6          2.23         -0.87         1.10 o
   8  -1   6        233.42        245.35         5.89 o
   9  -1   6       1097.88       1122.89        20.32 o
  10  -1   6         92.92         88.10         3.93 o
  11  -1   6        547.59        594.16        15.60 o
  12  -1   6        334.47        316.14         9.68 o
  -9   0   6        154.90        154.50         7.39 o
  -8   0   6        228.32        227.50         8.53 o
  -7   0   6       2076.29       2109.07        39.02 o
  -6   0   6        170.17        156.23         7.80 o
  -5   0   6         31.74         29.47         3.29 o
  -4   0   6        394.81        366.86        19.27 o
  -3   0   6        199.50        195.53         5.52 o
  -2   0   6       1621.50       1578.87        34.82 o
  -1   0   6          5.39         -1.09         1.96 o
   0   0   6        393.43        376.15        17.24 o
   1   0   6       1071.44        959.50        18.96 o
   2   0   6       1093.97        991.94        19.63 o
   3   0   6        164.75        202.80         7.96 o
   7   0   6        193.90        188.82         3.81 o
   8   0   6         37.96         35.66         2.35 o
   9   0   6        301.20        292.57         7.23 o
  10   0   6        473.82        482.58        10.51 o
  11   0   6         98.57         97.91         4.78 o
  12   0   6        120.59        137.83         6.87 o
  13   0   6         30.35         19.62         4.73 o
  -9   1   6        283.05        275.13         8.96 o
  -8   1   6        165.98        168.92         7.27 o
  -7   1   6        209.72        210.72         6.50 o
  -6   1   6        567.87        560.26        12.04 o
  -5   1   6         23.87         17.83         2.90 o
  -4   1   6          0.67          9.13         3.97 o
  -3   1   6        783.69        703.20        24.18 o
  -2   1   6        345.79        314.85         7.64 o
  -1   1   6       3232.92       3322.87        57.96 o
   0   1   6       1749.84       1586.40        28.83 o
   1   1   6          2.48          5.55         1.46 o
   2   1   6        262.72        306.81        10.05 o
   3   1   6       2979.20       2806.54        55.84 o
   8   1   6        392.34        384.10         7.90 o
   9   1   6          7.74          8.10         1.69 o
  10   1   6         29.54         34.22         2.52 o
  11   1   6        561.18        585.67        16.23 o
  12   1   6         62.60         67.50         4.57 o
  13   1   6          0.54          0.92         5.42 o
  -9   2   6         26.03         28.70         5.07 o
  -8   2   6        859.87        842.76        29.05 o
  -7   2   6        192.84        190.67         6.09 o
  -6   2   6          2.03          4.52         3.29 o
  -5   2   6        625.34        631.08        13.26 o
  -4   2   6          3.49          0.01         2.99 o
  -3   2   6       1099.58       1047.69        23.49 o
  -2   2   6       4564.11       4404.15        74.48 o
  -1   2   6        129.28        111.23         3.55 o
   0   2   6        342.45        327.39        10.09 o
   1   2   6        318.44        230.15         5.47 o
   2   2   6        140.11        148.46         4.05 o
   3   2   6        318.93        250.95         5.33 o
   4   2   6       5883.92       6398.23       201.15 o
   7   2   6        524.68        503.56        16.82 o
   8   2   6        233.55        239.22         4.97 o
   9   2   6        787.00        808.29        15.15 o
  10   2   6        292.53        296.00         8.90 o
  11   2   6        115.91        108.43         5.60 o
  12   2   6        186.37        179.75         6.90 o
  13   2   6          6.12         11.71         5.60 o
  -9   3   6          6.70          4.30         5.63 o
  -8   3   6         54.66         50.32         4.72 o
  -7   3   6        573.08        569.96        12.50 o
  -6   3   6       1023.94       1027.36        20.29 o
  -5   3   6         14.59         13.97         2.94 o
  -4   3   6        139.65        135.36         5.11 o
  -3   3   6        889.28        762.90        19.67 o
  -2   3   6       3469.69       3492.80        58.07 o
  -1   3   6       4962.12       5257.24       102.53 o
   0   3   6          4.62         -0.14         1.67 o
   1   3   6          2.13         -0.13         1.40 o
   2   3   6       1031.09        854.56        16.30 o
   3   3   6        109.07         67.06         2.28 o
   4   3   6        605.68        509.64        11.53 o
   5   3   6       3788.21       3839.06       103.09 o
   6   3   6          3.18          4.79         1.08 o
   7   3   6        839.06        853.71        16.07 o
   8   3   6         93.49         92.28         3.17 o
   9   3   6        207.95        231.93         5.66 o
  10   3   6       1782.49       1912.26        33.18 o
  11   3   6        435.28        459.67        10.40 o
  12   3   6        135.79        144.49        12.62 o
  13   3   6        316.37        294.76         9.59 o
  -9   4   6        767.70        770.04        19.05 o
  -8   4   6        159.92        166.30         6.27 o
  -7   4   6         21.70         17.27         4.39 o
  -6   4   6        197.15        207.08         6.36 o
  -5   4   6         43.28         43.65         3.47 o
  -4   4   6        377.31        347.93         8.43 o
  -3   4   6       1361.07       1249.10        32.81 o
  -2   4   6        375.30        365.82        12.04 o
  -1   4   6       1845.52       1828.63        34.01 o
   0   4   6       2021.83       1800.38        36.56 o
   1   4   6          1.96          8.24         1.75 o
   2   4   6       2447.08       2587.06        76.13 o
   3   4   6        988.38        829.78        16.43 o
   5   4   6       1279.99       1280.80        22.86 o
   6   4   6       4259.60       4622.37        75.94 o
   7   4   6          1.93         -0.95         1.61 o
   8   4   6          9.07         20.41         2.29 o
   9   4   6        178.95        192.00         6.41 o
  10   4   6        481.73        492.28        11.68 o
  11   4   6       1256.94       1304.08        24.50 o
  12   4   6        351.49        352.94        15.63 o
  13   4   6         11.63          7.26         8.96 o
  -9   5   6        438.61        442.91        11.07 o
  -8   5   6        231.66        238.07        13.30 o
  -7   5   6        653.50        660.53        14.02 o
  -6   5   6        529.40        554.04        12.35 o
  -5   5   6         98.27        107.11         4.51 o
  -4   5   6       1229.73       1246.18        23.66 o
  -3   5   6        238.19        210.34        11.35 o
  -2   5   6       1409.02       1300.55        33.28 o
  -1   5   6       1268.47       1194.71        23.54 o
   0   5   6         99.78        136.07         5.20 o
   1   5   6        923.46        861.03        16.73 o
   2   5   6       2319.36       2483.37        43.99 o
   3   5   6       2691.96       2897.85        53.63 o
   4   5   6       1490.39       1442.17        27.80 o
   5   5   6       2285.46       2473.75        43.95 o
   6   5   6        464.51        505.08        11.37 o
   7   5   6        731.68        747.68        16.51 o
   8   5   6         84.73         80.36         4.80 o
   9   5   6        101.60        108.72         8.39 o
  10   5   6        638.47        663.20        15.00 o
  11   5   6        319.02        292.12         8.72 o
  12   5   6        245.77        266.19        10.27 o
  13   5   6        207.26        208.06         9.63 o
  -9   6   6        616.28        657.56        20.82 o
  -8   6   6        129.71        124.30         9.57 o
  -7   6   6         54.11         55.59         4.45 o
  -6   6   6       1240.52       1300.82        23.32 o
  -5   6   6        945.27        974.51        28.45 o
  -4   6   6         78.72         90.34         4.75 o
  -3   6   6       1517.04       1110.32       637.40 o
  -2   6   6        359.64        313.16         7.80 o
  -1   6   6        562.98        539.12        12.82 o
   0   6   6        959.56        902.33        29.46 o
   1   6   6       2716.15       2947.87        52.22 o
   2   6   6       2642.37       2803.94        51.24 o
   3   6   6        772.83        787.78        16.43 o
   4   6   6       1781.27       1907.15        35.95 o
   5   6   6       1727.00       1895.15        34.61 o
   6   6   6        497.39        492.48        11.69 o
   7   6   6         55.73         63.84         6.60 o
   8   6   6        612.71        703.76        16.12 o
   9   6   6        208.10        209.29        11.74 o
  10   6   6        424.17        458.48        11.58 o
  11   6   6        332.27        351.96        10.00 o
  12   6   6          8.48          4.05         6.12 o
  -8   7   6        535.67        552.56        13.60 o
  -7   7   6        643.34        673.85        16.06 o
  -6   7   6          5.07          2.67         3.81 o
  -5   7   6        147.60        170.42         7.03 o
  -4   7   6        147.35        143.96         5.26 o
  -3   7   6        322.84        294.95         7.73 o
  -2   7   6       2005.26       2013.81        36.27 o
  -1   7   6        174.53        162.65         5.01 o
   0   7   6        645.50        692.67        15.06 o
   1   7   6        622.57        684.36        15.22 o
   2   7   6       1107.73       1124.11        39.56 o
   3   7   6       1352.97       1413.74        27.36 o
   4   7   6        783.84        824.80        18.36 o
   5   7   6        103.70        134.23         4.70 o
   6   7   6         27.08         29.68         3.20 o
   7   7   6       1278.13       1296.78        28.29 o
   8   7   6         81.94         79.83         4.79 o
   9   7   6        191.16        198.45         7.41 o
  10   7   6         97.61         91.54         6.31 o
  11   7   6          0.59          5.93         6.77 o
  12   7   6         24.59          7.56         7.51 o
  -8   8   6          0.48          0.50         6.36 o
  -7   8   6        318.54        306.91        10.81 o
  -6   8   6        188.62        199.90         6.51 o
  -5   8   6         11.11         12.47         4.01 o
  -4   8   6        637.19        610.17        14.00 o
  -3   8   6        770.13        768.42        16.62 o
  -2   8   6          8.51          6.40         4.18 o
  -1   8   6       1265.59       1392.94        27.91 o
   0   8   6        118.33        120.85         5.02 o
   1   8   6        212.95        220.71         6.94 o
   2   8   6        266.22        279.25        10.35 o
   3   8   6         32.57         35.81         2.83 o
   4   8   6          6.51         63.86         5.31 o
   5   8   6       1058.35       1139.17        22.77 o
   6   8   6         66.94         68.25         6.55 o
   7   8   6         51.29         54.75         4.66 o
   8   8   6        939.40        968.18        19.85 o
   9   8   6         11.98          9.41         4.99 o
  10   8   6        240.92        248.70         9.83 o
  11   8   6        100.84        100.56        11.81 o
  12   8   6          1.09         -0.01         9.05 o
  -7   9   6         22.20         26.56         6.77 o
  -6   9   6         59.36         51.80         4.48 o
  -5   9   6        174.78        166.50         9.51 o
  -4   9   6         17.56         11.15         4.09 o
  -3   9   6        473.87        453.27        15.19 o
  -2   9   6       1085.69        980.18        48.59 o
  -1   9   6         34.30         31.85         5.04 o
   0   9   6        199.34        224.91         7.38 o
   1   9   6        219.82        226.75         6.57 o
   2   9   6         16.46         15.43         2.88 o
   3   9   6        194.95        204.29         6.73 o
   4   9   6         23.39         20.54         3.31 o
   5   9   6         62.57         56.53         3.85 o
   6   9   6        607.58        645.84        19.09 o
   7   9   6        176.48        195.48         8.55 o
   8   9   6         65.37         65.46         5.60 o
   9   9   6        235.06        240.35         9.25 o
  10   9   6          5.33          3.21         6.98 o
  11   9   6        383.72        377.82        31.99 o
  -6  10   6         33.57         32.16         5.34 o
  -5  10   6         45.69         42.52         4.78 o
  -4  10   6        332.97        323.91         9.14 o
  -3  10   6        116.48         97.71         9.08 o
  -2  10   6        304.83        285.99        12.67 o
  -1  10   6       1754.11       1656.35        33.88 o
   0  10   6         62.79         57.30         3.82 o
   1  10   6       1435.01       1521.02        30.50 o
   2  10   6         24.32         32.45         3.65 o
   3  10   6          6.79          7.89         3.44 o
   4  10   6       2542.82       2865.82        52.27 o
   5  10   6         96.41        109.58         5.31 o
   6  10   6         34.98         31.19         4.29 o
   7  10   6        776.78        861.30        18.45 o
   8  10   6         28.72         31.91         6.08 o
   9  10   6         26.08         31.52         7.18 o
  10  10   6        403.98        402.55        12.55 o
  11  10   6          6.86          2.69        10.20 o
  -6  11   6        242.80        255.84         9.82 o
  -5  11   6         43.92         45.32         6.43 o
  -4  11   6        164.85        157.99         6.93 o
  -3  11   6        300.81        300.76         8.71 o
  -2  11   6        109.42        109.00         5.27 o
  -1  11   6        536.16        497.83        12.03 o
   0  11   6       1264.70       1291.07        25.53 o
   1  11   6         25.03         38.72         4.90 o
   2  11   6        467.75        487.55        14.57 o
   3  11   6        223.84        255.97         8.00 o
   4  11   6        355.76        371.56        10.43 o
   5  11   6       1554.91       1652.21        30.36 o
   6  11   6       1144.46       1199.56        24.77 o
   7  11   6         56.87         59.48         6.43 o
   8  11   6         26.29         28.29         7.06 o
   9  11   6        126.52        117.52         9.20 o
  10  11   6         78.61         75.25         9.67 o
  -4  12   6         44.46         49.21         6.12 o
  -3  12   6         29.56         20.88         5.31 o
  -2  12   6       1037.14       1063.51        21.81 o
  -1  12   6        272.83        282.57         9.11 o
   0  12   6        145.26        166.02        12.54 o
   1  12   6        539.44        572.74        13.37 o
   2  12   6         42.77         41.15         5.46 o
   3  12   6        592.74        612.69        14.42 o
   4  12   6        383.63        406.45        11.04 o
   5  12   6        406.78        434.70        11.98 o
   6  12   6        413.53        410.61        11.70 o
   7  12   6         48.16         49.09         7.20 o
   8  12   6          4.13          3.20         5.96 o
   9  12   6        208.42        173.47         9.50 o
  -3  13   6        175.07        171.43         6.96 o
  -2  13   6          4.93          5.23         6.53 o
  -1  13   6        168.50        129.72        82.73 o
   0  13   6        216.23        191.75         7.36 o
   1  13   6        243.01        240.95         8.43 o
   2  13   6        272.94        286.06         9.71 o
   3  13   6         37.88         37.68         4.55 o
   4  13   6        241.83        240.08         8.51 o
   5  13   6        415.92        402.83         9.77 o
   6  13   6         53.72         46.95         5.93 o
   7  13   6        171.17        143.76        10.73 o
   8  13   6         75.43         63.84         9.26 o
  -1  14   6         16.39          2.60        14.25 o
   0  14   6        173.54        142.22         8.08 o
   1  14   6        156.15        143.23         9.49 o
   2  14   6         24.67         34.04         5.91 o
   3  14   6         25.19         14.95         9.02 o
   4  14   6         35.81         38.51         6.29 o
   5  14   6         56.86         52.19         7.44 o
   6  14   6        192.99        155.14        14.19 o
  -1 -10   7        224.93        204.19         9.34 o
   0 -10   7         39.16         30.17         7.38 o
   1 -10   7         68.81         58.10         8.92 o
   2 -10   7        137.94        129.01        10.68 o
   3 -10   7        118.21         89.64         8.77 o
   4 -10   7         25.60         12.91         7.27 o
  -3  -9   7         32.58         30.47         6.30 o
  -2  -9   7         21.79         12.91         6.83 o
  -1  -9   7          1.94          3.29         5.30 o
   0  -9   7        101.84        105.21         6.16 o
   1  -9   7         43.89         45.01         7.05 o
   2  -9   7         90.83         81.33         7.30 o
   3  -9   7        232.39        209.37         8.11 o
   4  -9   7         60.38         52.42         7.23 o
   5  -9   7         63.79         51.12         7.20 o
   6  -9   7        157.71        140.75         9.61 o
  -5  -8   7         89.23         88.35         7.00 o
  -4  -8   7          9.83         11.30         7.82 o
  -3  -8   7        206.09        197.99         8.09 o
  -2  -8   7         31.21         31.44         8.17 o
  -1  -8   7        164.89        185.43         9.21 o
   0  -8   7         13.01          8.72         7.83 o
   1  -8   7         87.30         80.33         6.40 o
   2  -8   7        277.73        294.14         8.65 o
   3  -8   7         22.50         16.04         5.79 o
   4  -8   7        128.75        120.49         8.12 o
   5  -8   7         22.98         18.64         6.68 o
   6  -8   7          0.00          2.46         5.46 o
   7  -8   7         14.20          8.79         9.45 o
   8  -8   7         10.55         11.40         7.44 o
  -6  -7   7        104.01        112.61         8.23 o
  -5  -7   7         31.99         29.85         5.58 o
  -4  -7   7         28.67         41.99         8.62 o
  -3  -7   7          4.84          5.32         4.01 o
  -2  -7   7         17.03         15.43         5.26 o
  -1  -7   7         14.60         22.40         4.42 o
   0  -7   7        405.06        423.08        11.79 o
   1  -7   7        225.44        231.69         8.13 o
   2  -7   7        509.11        519.07        13.35 o
   3  -7   7         14.37         16.37         4.29 o
   4  -7   7         98.41         96.84         6.21 o
   5  -7   7         26.36         27.20         5.42 o
   6  -7   7         13.52          6.05         5.09 o
   7  -7   7        167.91        165.69         8.84 o
   8  -7   7          0.10          5.52         6.30 o
   9  -7   7         61.10         59.27         8.07 o
  -7  -6   7         10.79          5.39         8.19 o
  -6  -6   7         24.51         35.42        13.44 o
  -5  -6   7         22.26         15.71         5.63 o
  -4  -6   7         25.64         26.41         4.67 o
  -3  -6   7        123.23        126.14         5.28 o
  -2  -6   7          5.86          8.66         8.23 o
  -1  -6   7         68.02         79.47         4.77 o
   0  -6   7         91.03         93.59         5.45 o
   1  -6   7         21.79         20.41         3.64 o
   2  -6   7        500.90        520.86        14.76 o
   3  -6   7          5.38          6.75         5.37 o
   4  -6   7         39.94         42.24         5.27 o
   5  -6   7         88.87         96.18         6.06 o
   6  -6   7        106.63         88.70         5.68 o
   7  -6   7          0.23          7.19         5.35 o
   8  -6   7        107.19        104.31         9.22 o
   9  -6   7          0.01         -6.51         6.51 o
  10  -6   7          1.72         -0.79         7.46 o
  -7  -5   7          0.46          0.95         6.47 o
  -6  -5   7          3.09         -8.06         8.87 o
  -5  -5   7        153.31        154.11         8.38 o
  -4  -5   7        169.42        165.82        10.30 o
  -3  -5   7         11.71         41.00         9.45 o
  -2  -5   7        539.91        541.27        14.96 o
  -1  -5   7        343.33        354.29        14.57 o
   0  -5   7         34.54         23.80         4.48 o
   1  -5   7        334.49        355.89        10.54 o
   2  -5   7       1455.97       1611.53        33.21 o
   3  -5   7        351.70        356.23         9.91 o
   4  -5   7         54.28         51.71         4.03 o
   5  -5   7        176.61        169.41         6.28 o
   6  -5   7        130.53        138.61         5.92 o
   7  -5   7        134.45        121.26         6.71 o
   8  -5   7          5.40          1.24         4.04 o
   9  -5   7        135.89        133.20         5.72 o
  10  -5   7         20.75         19.39         5.24 o
  -8  -4   7         74.01         76.00         8.21 o
  -7  -4   7         24.89         21.17         6.24 o
  -6  -4   7         29.56         23.39         5.20 o
  -5  -4   7          0.37          3.08         3.88 o
  -4  -4   7        487.14        500.86        11.83 o
  -3  -4   7         36.06         35.99         4.88 o
  -2  -4   7         82.29         75.46         6.75 o
  -1  -4   7        150.65        168.68        10.67 o
   0  -4   7         50.20         50.53         3.35 o
   1  -4   7        860.18        903.09        19.88 o
   2  -4   7         63.19         65.93         4.45 o
   3  -4   7        657.04        724.71        16.05 o
   4  -4   7        161.30        167.48         5.88 o
   5  -4   7        217.14        225.91         6.81 o
   6  -4   7          3.01          6.38         2.82 o
   7  -4   7          7.00          8.02         2.98 o
   8  -4   7         59.27         49.52         3.45 o
   9  -4   7         52.72         57.51         4.59 o
  10  -4   7        201.95        227.32         6.93 o
  11  -4   7          1.89         10.42         4.88 o
  -8  -3   7         66.95         69.25         6.93 o
  -7  -3   7         68.15         82.09         7.96 o
  -6  -3   7          1.40          6.43         4.67 o
  -5  -3   7         20.08         26.96         6.55 o
  -4  -3   7        319.07        327.27        10.19 o
  -3  -3   7       1012.99       1082.88        37.87 o
  -2  -3   7        116.93        133.97         6.69 o
  -1  -3   7         78.38         82.31         4.15 o
   0  -3   7         22.37         24.14         3.09 o
   1  -3   7       1203.71       1213.19        29.37 o
   2  -3   7          9.21         10.87         2.41 o
   3  -3   7        880.88        932.10        18.72 o
   4  -3   7       1014.51       1056.50        22.53 o
   5  -3   7        110.20        112.61         4.06 o
   6  -3   7         22.72         14.54         2.14 o
   7  -3   7        511.46        530.64        12.05 o
   8  -3   7         40.91         36.04         2.98 o
   9  -3   7         11.59          9.71         2.93 o
  10  -3   7         74.66         67.72         4.47 o
  11  -3   7        332.74        363.03        21.47 o
  12  -3   7         18.29         19.70         4.69 o
  -8  -2   7         83.67         66.94        11.29 o
  -7  -2   7          2.52          2.76         5.05 o
  -6  -2   7         81.90         83.51         5.09 o
  -5  -2   7         30.27         34.65         8.24 o
  -4  -2   7        376.58        386.81         9.80 o
  -3  -2   7        792.74        821.97        26.93 o
  -2  -2   7        572.29        616.03        14.52 o
  -1  -2   7          1.89          5.15         3.13 o
   0  -2   7        207.51        199.57         6.38 o
   1  -2   7         35.32         34.46         3.32 o
   2  -2   7        111.06        110.99         4.13 o
   3  -2   7          0.99          0.89         1.65 o
   4  -2   7       1316.50       1474.81        31.20 o
   5  -2   7        385.78        377.56        10.04 o
   6  -2   7          0.46          0.77         1.72 o
   7  -2   7          4.48          2.57         1.70 o
   8  -2   7        872.42        851.43        15.51 o
   9  -2   7        120.70        124.91         6.81 o
  10  -2   7        114.86        123.31         8.24 o
  11  -2   7         36.88         31.79         3.67 o
  12  -2   7        104.59         96.15        15.44 o
  -9  -1   7         63.28         58.18         6.76 o
  -8  -1   7         21.13         20.67         5.80 o
  -7  -1   7          3.53         -0.81         4.57 o
  -6  -1   7          0.06         -2.99         4.10 o
  -5  -1   7        190.26        174.05        13.47 o
  -4  -1   7         20.75         17.17         3.47 o
  -3  -1   7        103.19        124.69         6.87 o
  -2  -1   7        198.02        193.55         7.06 o
  -1  -1   7         41.36         39.67         3.41 o
   0  -1   7          5.64          5.21         2.42 o
   1  -1   7        171.25        171.94         4.97 o
   2  -1   7        550.62        627.53        15.15 o
   3  -1   7        264.15        325.44         8.45 o
   4  -1   7          2.68          4.95         1.45 o
   5  -1   7        243.61        228.78         6.38 o
   6  -1   7         94.00         80.55         2.40 o
   7  -1   7        131.18        137.71         3.39 o
   8  -1   7         65.74         56.42         2.03 o
   9  -1   7        125.81        110.53         2.98 o
  10  -1   7        113.49        110.55         6.49 o
  11  -1   7        157.92        150.58         5.96 o
  12  -1   7          0.46          1.25         3.28 o
  -9   0   7          8.11          2.54         6.36 o
  -8   0   7        118.46        123.55         7.82 o
  -7   0   7          1.38          0.00         6.06 o
  -6   0   7          1.46          3.86         4.88 o
  -5   0   7        330.91        209.08       173.29 o
  -4   0   7          5.67          9.53         3.77 o
  -3   0   7          6.38          5.43         2.79 o
  -2   0   7         38.31         31.36         3.31 o
  -1   0   7          3.09          3.65         2.56 o
   0   0   7         14.33         14.35         2.20 o
   1   0   7         96.99         94.63         3.67 o
   2   0   7        430.00        436.65         9.96 o
   3   0   7         52.63         36.95         1.81 o
   4   0   7        733.65        724.32        13.43 o
  10   0   7          0.05         -0.02         1.46 o
  11   0   7         52.37         47.18         3.39 o
  12   0   7         44.15         49.16         3.45 o
  13   0   7         24.75         25.13         5.19 o
  -9   1   7        144.63        151.09         7.84 o
  -8   1   7         75.83         78.21         5.30 o
  -7   1   7        103.82         95.03         5.03 o
  -6   1   7        106.41         92.32         5.56 o
  -5   1   7        107.50         96.10         4.46 o
  -4   1   7         51.01         46.40         3.98 o
  -3   1   7        369.07        348.35        12.19 o
  -2   1   7         27.94         36.23         2.48 o
  -1   1   7         44.92         37.73         2.74 o
   0   1   7         31.15         21.93         2.05 o
   1   1   7         15.99         16.87         1.73 o
   2   1   7       2757.42       2911.91        56.74 o
   3   1   7          8.09          8.42         1.19 o
   4   1   7          2.50          6.31         0.73 o
  10   1   7        120.43        114.00         5.81 o
  11   1   7         51.34         48.62         3.08 o
  12   1   7         39.29         28.51         5.42 o
  13   1   7         12.52         17.33         4.68 o
  -9   2   7        122.61        128.78         6.05 o
  -8   2   7         43.54         38.81         4.97 o
  -7   2   7          1.12          2.84         3.98 o
  -6   2   7          0.05         -1.63         3.47 o
  -5   2   7        174.96        154.08         5.37 o
  -4   2   7          1.73         -0.78         3.95 o
  -3   2   7       1874.97       1826.19        32.96 o
  -2   2   7         28.29         23.97         2.71 o
  -1   2   7          0.05          0.54         2.43 o
   0   2   7        770.81        756.07        22.22 o
   1   2   7        926.11        937.04        18.33 o
   2   2   7        285.29        280.15         7.09 o
   3   2   7       1194.60       1139.39        25.82 o
   4   2   7        306.44        326.42         7.06 o
  10   2   7         33.09         27.16         1.82 o
  11   2   7          1.59         -1.30         2.35 o
  12   2   7          0.14         -1.86         3.45 o
  13   2   7         11.12          8.16         5.41 o
  -9   3   7          1.31          6.67         6.73 o
  -8   3   7         27.91         24.38         4.53 o
  -7   3   7        105.62        102.97         5.30 o
  -6   3   7        566.80        564.31        12.39 o
  -5   3   7        165.13        149.95         5.33 o
  -4   3   7       1041.79       1039.83        38.50 o
  -3   3   7          0.48          1.08         2.91 o
  -2   3   7        151.98        173.76         5.00 o
  -1   3   7        354.68        384.15         8.43 o
   0   3   7        256.07        252.14         6.16 o
   1   3   7          7.39         14.91         2.18 o
   2   3   7         13.82         15.63         1.54 o
   3   3   7        295.63        278.20         6.57 o
   4   3   7        234.59        209.01         5.15 o
   5   3   7         50.83         48.90         1.51 o
   6   3   7        678.10        580.05        19.08 o
   8   3   7        312.13        309.92         8.40 o
   9   3   7          9.60         40.42         5.93 o
  10   3   7        106.55        101.41         3.80 o
  11   3   7        178.94        190.78         6.47 o
  12   3   7          9.35          8.40         4.39 o
  13   3   7         47.03         51.36         5.97 o
  -9   4   7        367.26        399.82        29.56 o
  -8   4   7         11.81          7.59         4.31 o
  -7   4   7        376.29        376.02        10.29 o
  -6   4   7        246.67        231.98         7.11 o
  -5   4   7         22.87         25.00         3.16 o
  -4   4   7        118.97        116.95         7.18 o
  -3   4   7         20.69         26.56         6.57 o
  -2   4   7       1114.32       1240.31        51.55 o
  -1   4   7         67.09         61.11         3.00 o
   0   4   7         73.28         75.59         3.99 o
   1   4   7        364.78        299.06         7.52 o
   2   4   7         32.71         37.27         2.06 o
   3   4   7          3.36          7.59         3.16 o
   4   4   7        207.88        211.70         5.44 o
   5   4   7         16.21          6.09         1.21 o
   6   4   7        495.18        487.42        10.69 o
   7   4   7       1941.25       2033.05        34.93 o
   8   4   7        156.48        179.11         4.93 o
   9   4   7        179.29        177.13         5.95 o
  10   4   7         82.87         71.00         3.56 o
  11   4   7         22.93         23.29         4.11 o
  12   4   7        185.11        168.79         6.74 o
  13   4   7          0.27          2.22         6.61 o
  -8   5   7        508.09        509.12        15.03 o
  -7   5   7         43.81         35.46         3.99 o
  -6   5   7        206.40        190.14         7.76 o
  -5   5   7          1.66          1.44         3.16 o
  -4   5   7         14.15         15.07         4.39 o
  -3   5   7         40.42         54.25         3.55 o
  -2   5   7         77.13         78.53         3.29 o
  -1   5   7       1410.96       1476.15        25.14 o
   0   5   7          2.34         -0.30         2.06 o
   1   5   7         84.59         86.54         3.40 o
   2   5   7        974.49       1027.76        20.56 o
   3   5   7         79.71         82.67         3.13 o
   4   5   7        205.97        236.65         6.65 o
   5   5   7        134.11        128.60         4.30 o
   6   5   7          1.35          1.04         1.63 o
   7   5   7        212.15        274.91         7.44 o
   8   5   7        230.50        217.87         7.65 o
   9   5   7        118.46        118.81         4.50 o
  10   5   7         84.71         79.39         5.49 o
  11   5   7         33.15         34.50         4.41 o
  12   5   7          0.89         -2.23         5.86 o
  13   5   7         17.29          8.75         5.30 o
  -8   6   7        192.04        178.47        12.93 o
  -7   6   7        247.57        233.87         7.64 o
  -6   6   7          3.03          1.82         3.44 o
  -5   6   7         65.61         65.62         4.80 o
  -4   6   7          0.59          0.27         2.95 o
  -3   6   7          7.79         11.72         2.88 o
  -2   6   7          7.26          5.43         2.73 o
  -1   6   7        167.12        174.94         6.50 o
   0   6   7        411.93        442.41        10.02 o
   1   6   7        740.10        716.41        15.67 o
   2   6   7         66.18         49.98         2.45 o
   3   6   7        264.42        260.86         6.62 o
   4   6   7         61.42         67.32         3.12 o
   5   6   7        695.57        713.99        15.65 o
   6   6   7        195.20        223.95         6.40 o
   7   6   7          1.85         -0.03         2.56 o
   8   6   7         23.89         22.64         3.21 o
   9   6   7        182.34        171.46         6.10 o
  10   6   7        206.90        186.15         7.38 o
  11   6   7          9.32          8.79         4.84 o
  12   6   7          8.55          5.64         6.48 o
  -8   7   7         76.83         61.73         6.93 o
  -7   7   7         11.74         15.04         4.79 o
  -6   7   7         16.93         20.57         4.45 o
  -5   7   7          0.01         10.09         3.81 o
  -4   7   7         68.73         66.11         5.96 o
  -3   7   7         67.16         54.05         5.72 o
  -2   7   7          9.12          8.80         3.14 o
  -1   7   7        181.48        195.86         5.24 o
   0   7   7         77.99         78.08         3.59 o
   1   7   7          8.46         13.59         3.97 o
   2   7   7          0.88         -0.36         1.88 o
   3   7   7        217.40        216.88         6.42 o
   4   7   7        546.73        591.84        14.83 o
   5   7   7        282.54        308.75         8.45 o
   6   7   7        250.40        246.67         7.41 o
   7   7   7         86.40         85.14         4.51 o
   8   7   7         17.79         13.79         3.30 o
   9   7   7        252.94        248.01         8.46 o
  10   7   7         15.25         16.30         5.19 o
  11   7   7          4.34          3.31         7.10 o
  12   7   7         74.35         65.39         7.27 o
  -7   8   7        237.26        210.48         9.17 o
  -6   8   7         62.31         71.24         9.39 o
  -5   8   7         24.58         21.66         4.22 o
  -4   8   7        125.55        107.81         9.55 o
  -3   8   7        228.57        204.59        13.35 o
  -2   8   7         34.07         43.28         3.72 o
  -1   8   7        407.93        370.13         9.83 o
   0   8   7          7.24          1.19         2.94 o
   1   8   7       1758.41       1916.40        36.27 o
   2   8   7        614.57        596.96        14.15 o
   3   8   7       1715.69       1845.68        34.56 o
   4   8   7        807.22        885.42        20.07 o
   5   8   7        191.86        191.41         9.24 o
   6   8   7         88.73         94.76        10.76 o
   7   8   7        137.66        150.34         5.77 o
   8   8   7         43.35         43.37         4.74 o
   9   8   7         71.66         54.61         5.19 o
  10   8   7        125.98        124.40         8.03 o
  11   8   7         37.88         38.13         7.78 o
  12   8   7        167.13        145.14         8.93 o
  -7   9   7          5.48         11.79         5.92 o
  -6   9   7         11.82          7.42         5.38 o
  -5   9   7        211.61        228.94         7.84 o
  -4   9   7         87.78         78.32         4.75 o
  -3   9   7        346.17        318.46        11.61 o
  -2   9   7         21.62         21.77         3.40 o
  -1   9   7        210.68        196.99         6.74 o
   0   9   7        720.99        757.77        17.00 o
   1   9   7          0.07         -1.66         2.90 o
   2   9   7          0.06         -1.42         3.12 o
   3   9   7        742.98        786.94        30.24 o
   4   9   7         57.51         55.53         4.02 o
   5   9   7         79.49         84.46         4.60 o
   6   9   7         50.73         51.47         4.57 o
   7   9   7        238.21        248.16         8.46 o
   8   9   7         64.87         52.37         8.37 o
   9   9   7         28.37         21.21         5.14 o
  10   9   7          0.58         -0.08         6.22 o
  11   9   7        141.05        122.39        12.86 o
  -6  10   7          3.17          0.12         5.94 o
  -5  10   7          2.63          5.88         5.49 o
  -4  10   7        247.54        255.34         9.01 o
  -3  10   7          3.21          8.87         4.27 o
  -2  10   7        195.58        188.76         6.85 o
  -1  10   7         19.58         25.64         4.02 o
   0  10   7         73.53         70.56         5.63 o
   1  10   7          4.12          2.14         3.29 o
   2  10   7        594.47        654.66        16.47 o
   3  10   7        141.79        146.20         6.86 o
   4  10   7         49.09         51.84         3.57 o
   5  10   7         35.52         36.05         4.28 o
   6  10   7          0.88          1.18         4.77 o
   7  10   7          0.17         -0.42         5.20 o
   8  10   7        188.75        194.75         8.22 o
   9  10   7         39.12         31.22         6.96 o
  10  10   7         19.53         20.12         8.99 o
  11  10   7         21.09         25.26         6.87 o
  -5  11   7        161.55        161.27         8.87 o
  -4  11   7          5.04         11.28         5.91 o
  -3  11   7         68.72         63.99         5.72 o
  -2  11   7         12.33          5.52         5.42 o
  -1  11   7          2.72          4.50         4.04 o
   0  11   7         79.22         77.84         4.87 o
   1  11   7         28.63         26.85         4.09 o
   2  11   7          3.25          5.84         4.35 o
   3  11   7        282.27        306.50        10.44 o
   4  11   7         21.36         23.17         4.41 o
   5  11   7        105.98        106.04         6.37 o
   6  11   7         74.16         73.16         9.31 o
   7  11   7          0.20         -5.49         5.49 o
   8  11   7         57.96         59.68        11.46 o
   9  11   7         94.27         91.26         8.46 o
  10  11   7         28.33         27.79         9.54 o
  -4  12   7        101.30         98.84         6.47 o
  -3  12   7         11.79          7.95         4.52 o
  -2  12   7          0.01          3.63        11.60 o
  -1  12   7         38.88         35.38         5.16 o
   0  12   7         19.21         12.84         5.08 o
   1  12   7        201.49        206.08         7.45 o
   2  12   7         91.87        103.86         5.61 o
   3  12   7         70.09         74.15         5.34 o
   4  12   7         11.29          5.81         5.22 o
   5  12   7         12.78         14.09         4.31 o
   6  12   7          8.20         11.28         5.99 o
   7  12   7         38.11         41.86         7.07 o
   8  12   7         37.01         35.97         7.90 o
   9  12   7         14.33          8.41         9.35 o
  -3  13   7         15.89         12.82         5.73 o
  -2  13   7         32.37         45.62         9.86 o
  -1  13   7         91.12         95.08         5.49 o
   0  13   7         76.78         75.63         5.71 o
   1  13   7          0.54          3.18         5.38 o
   2  13   7         22.02         21.54         8.15 o
   3  13   7         69.45         82.72         5.78 o
   4  13   7         79.32         89.27         7.01 o
   5  13   7         13.27          8.52         4.91 o
   6  13   7         12.49         10.46         6.22 o
   7  13   7         51.47         31.81         6.70 o
   8  13   7        149.42        127.79         9.44 o
  -1  14   7         46.30         39.48         5.90 o
   0  14   7          5.56          0.14         5.27 o
   1  14   7        102.63        113.19         6.05 o
   2  14   7          5.29          1.67         5.44 o
   3  14   7         71.54         79.39         6.79 o
   4  14   7        124.95        108.53         7.89 o
   5  14   7          0.02          7.37         7.02 o
   6  14   7          0.04          3.73         9.23 o
  -2  -9   8        251.46        248.92        26.06 o
  -1  -9   8        158.39        138.70         7.26 o
   0  -9   8        129.19         99.97        17.11 o
   1  -9   8        114.23        114.74         6.65 o
   2  -9   8         17.82         13.33         6.56 o
   3  -9   8        342.50        333.07        34.61 o
   4  -9   8        284.34        266.70        10.60 o
   5  -9   8         19.04         14.23         7.81 o
  -4  -8   8        186.49        184.47         7.84 o
  -3  -8   8         78.46         57.41         5.89 o
  -2  -8   8         35.45         31.36        11.67 o
  -1  -8   8        261.61        268.98        10.93 o
   0  -8   8         51.05         48.99         7.48 o
   1  -8   8         25.99         35.34         7.51 o
   2  -8   8        955.36       1023.83        22.72 o
   3  -8   8        175.62        169.18         8.59 o
   4  -8   8         76.44         69.75         6.36 o
   5  -8   8        112.23         99.52         7.86 o
   6  -8   8          1.32          1.39         5.24 o
   7  -8   8         82.54         52.65        12.51 o
  -5  -7   8        332.37        325.40        19.47 o
  -4  -7   8         34.94         40.30         7.68 o
  -3  -7   8          0.95          2.62         6.04 o
  -2  -7   8        225.80        220.02        11.50 o
  -1  -7   8          1.18          4.90         5.76 o
   0  -7   8        336.53        362.44        10.49 o
   1  -7   8        172.18        167.76         7.94 o
   2  -7   8         36.01         34.20         5.60 o
   3  -7   8        712.93        781.40        17.52 o
   4  -7   8         74.18         74.66         7.39 o
   5  -7   8         72.64         61.90         6.14 o
   6  -7   8        225.96        201.47        10.86 o
   7  -7   8          5.97         10.75         6.30 o
   8  -7   8        152.59        143.90         8.39 o
  -6  -6   8          7.43          5.92         8.33 o
  -5  -6   8          0.38          1.27         6.04 o
  -4  -6   8        207.74        193.21         6.21 o
  -3  -6   8         14.26         16.81         4.58 o
  -2  -6   8         28.43         32.89         6.15 o
  -1  -6   8        278.66        307.03         9.56 o
   0  -6   8         65.54         72.08         5.57 o
   1  -6   8        239.97        259.73         8.38 o
   2  -6   8          5.62          5.82         4.75 o
   3  -6   8         40.26         43.56         5.22 o
   4  -6   8       1140.89       1224.51        25.72 o
   5  -6   8        126.51        132.29         8.69 o
   6  -6   8         16.76         12.55         8.60 o
   7  -6   8         21.36         16.78         5.30 o
   8  -6   8         89.76         88.26         6.80 o
   9  -6   8         39.18         28.99         6.73 o
  -6  -5   8        235.30        222.30         8.96 o
  -5  -5   8         95.27         84.17         8.97 o
  -4  -5   8          5.06         -0.57         3.98 o
  -3  -5   8        421.86        481.19        12.23 o
  -2  -5   8         42.48         44.02         6.70 o
  -1  -5   8        188.86        195.85         6.57 o
   0  -5   8        627.30        681.18        18.70 o
   1  -5   8         48.17         49.49         4.95 o
   2  -5   8        235.55        238.47        11.55 o
   3  -5   8       1154.82       1261.25        26.58 o
   4  -5   8         47.47         43.62         4.42 o
   5  -5   8        675.89        692.12        16.57 o
   6  -5   8        189.06        172.49         6.83 o
   7  -5   8         40.13         22.87         4.63 o
   8  -5   8        266.55        254.38         9.21 o
   9  -5   8        337.55        329.23         9.74 o
  10  -5   8          1.83          2.82         5.99 o
  -7  -4   8        140.45        150.23         9.39 o
  -6  -4   8          0.23         -8.70        16.70 o
  -5  -4   8        800.50        818.77        20.71 o
  -4  -4   8        450.60        473.24        13.07 o
  -3  -4   8        204.81        197.16         6.64 o
  -2  -4   8       1268.83       1330.09        28.71 o
  -1  -4   8        208.60        211.68         8.60 o
   0  -4   8        494.42        533.70        13.82 o
   1  -4   8        875.92        943.87        21.87 o
   2  -4   8         43.28         40.11         4.55 o
   3  -4   8        196.63        215.08         6.78 o
   4  -4   8       1310.17       1461.75        28.71 o
   5  -4   8          4.24          0.97         3.65 o
   6  -4   8        400.62        431.41        12.35 o
   7  -4   8        845.01        805.96        17.49 o
   8  -4   8        216.69        203.59         6.20 o
   9  -4   8        581.22        595.44        25.76 o
  10  -4   8        121.90        111.02         7.71 o
  11  -4   8         79.72         67.05         5.00 o
  -7  -3   8         12.65          9.38         8.90 o
  -6  -3   8         36.28         37.60        11.95 o
  -5  -3   8          9.98         11.30         5.04 o
  -4  -3   8       1409.38       1461.24        27.34 o
  -3  -3   8       1759.39       1758.44        38.13 o
  -2  -3   8        240.38        259.09        14.38 o
  -1  -3   8        947.13       1071.24        30.56 o
   0  -3   8        474.89        504.55        14.53 o
   1  -3   8        226.37        256.76         7.48 o
   2  -3   8        965.13       1060.24        21.96 o
   3  -3   8        233.61        243.57         9.87 o
   4  -3   8        741.56        776.75        27.99 o
   5  -3   8       1204.30       1340.35        26.68 o
   6  -3   8         27.01         22.20         2.76 o
   7  -3   8       1313.86       1308.73        24.59 o
   8  -3   8       1098.64       1120.05        28.74 o
   9  -3   8         35.69         33.78         2.87 o
  10  -3   8        316.80        278.18         6.79 o
  11  -3   8        440.10        429.27        20.63 o
  -8  -2   8         78.65         76.76         9.98 o
  -7  -2   8         20.26         18.38         6.54 o
  -6  -2   8         45.32         50.92         6.96 o
  -5  -2   8        321.50        333.86         8.84 o
  -4  -2   8        536.76        495.82        11.62 o
  -3  -2   8        331.19        340.49         9.39 o
  -2  -2   8         64.88         88.51         4.56 o
  -1  -2   8        298.77        318.72         9.69 o
   0  -2   8        603.99        623.50        16.04 o
   1  -2   8         91.05         97.54         4.31 o
   2  -2   8        262.93        275.48         8.12 o
   3  -2   8       3579.42       3893.13        74.51 o
   4  -2   8       1150.31       1337.35        26.03 o
   5  -2   8        288.96        265.81         6.84 o
   6  -2   8        926.78        916.02        18.65 o
   7  -2   8         19.55         15.89         1.99 o
   8  -2   8        578.85        538.37        27.20 o
   9  -2   8        695.88        746.55        17.90 o
  10  -2   8        160.97        177.01         7.01 o
  -8  -1   8        118.85        104.90         7.20 o
  -7  -1   8        112.33        113.58         7.60 o
  -6  -1   8         42.77         42.98        12.08 o
  -5  -1   8         24.89         25.23         4.30 o
  -4  -1   8       1583.88       1576.67        28.50 o
  -3  -1   8        480.79        514.01        12.01 o
  -2  -1   8          7.17          3.83         3.00 o
  -1  -1   8        416.42        400.00        12.07 o
   0  -1   8         20.89         25.89         2.67 o
   1  -1   8        301.13        281.71        10.16 o
   2  -1   8       2134.61       2177.00        41.89 o
   3  -1   8        534.96        543.45        12.28 o
   4  -1   8       1444.80       1542.57        28.38 o
   5  -1   8        236.71        234.11         6.05 o
   6  -1   8         34.43         37.01         1.56 o
  -8   0   8        170.85        184.98         8.61 o
  -7   0   8         82.90         77.65         7.07 o
  -6   0   8        121.90        126.48         6.28 o
  -5   0   8        519.50        512.23        16.23 o
  -4   0   8          3.22          3.04         3.89 o
  -3   0   8       1371.05       1459.59        28.03 o
  -2   0   8        851.65        876.52        21.41 o
  -1   0   8         24.49         29.07         2.84 o
   0   0   8        429.39        438.11         9.82 o
   1   0   8         15.59         16.30         2.24 o
   2   0   8        998.17       1044.10        20.10 o
   3   0   8       2905.84       3103.41        52.23 o
   4   0   8        358.29        343.49         8.93 o
   5   0   8        520.23        503.01         8.91 o
  -8   1   8        394.41        361.81        10.35 o
  -7   1   8         96.98         91.06         8.22 o
  -6   1   8         15.18         12.79         4.03 o
  -5   1   8        574.95        443.92       286.37 o
  -4   1   8       1215.48       1228.06        24.46 o
  -3   1   8         80.01         78.85         4.25 o
  -2   1   8        754.27        775.22        17.03 o
  -1   1   8          3.29          3.18         2.30 o
   0   1   8         64.10         71.52         2.97 o
   1   1   8        626.30        607.05        14.86 o
   2   1   8       1038.19       1084.31        20.78 o
   3   1   8        442.98        435.01         9.46 o
   4   1   8       1224.41       1176.37        21.32 o
  -8   2   8          3.87          4.86         5.26 o
  -7   2   8        246.89        235.89         7.52 o
  -6   2   8        894.44        885.47        21.77 o
  -4   2   8        144.71        141.20         7.89 o
  -3   2   8       1856.84       1895.18        34.08 o
  -2   2   8         36.13         37.43         3.02 o
  -1   2   8        938.84        939.64        18.34 o
   0   2   8        796.53        816.34        16.52 o
   1   2   8        114.01        129.12         4.58 o
   2   2   8        742.38        653.12        13.50 o
   3   2   8        784.42        696.13        14.19 o
   4   2   8          0.58          0.86         1.28 o
  -8   3   8        154.85        138.23         7.37 o
  -7   3   8         12.99         14.14         4.02 o
  -6   3   8         35.36         35.16        13.91 o
  -5   3   8        125.09        120.44         7.52 o
  -4   3   8         23.08         20.42         3.33 o
  -3   3   8         56.63         56.02         3.44 o
  -2   3   8       1124.59       1129.15        26.42 o
  -1   3   8        508.55        491.98        12.17 o
   0   3   8       3253.10       3380.96        58.03 o
   1   3   8       2722.53       2773.60        45.89 o
   2   3   8        188.23        234.12         5.65 o
   4   3   8       2368.21       2352.72        47.68 o
   5   3   8        436.97        412.07         7.49 o
  13   3   8          3.91          1.00         3.41 o
  -8   4   8         86.17         83.77         7.04 o
  -7   4   8       1148.45       1191.56        21.79 o
  -6   4   8         30.54         27.35         3.91 o
  -5   4   8        139.06        136.43         5.08 o
  -4   4   8        748.26        744.48        17.17 o
  -3   4   8         16.41         13.99         2.79 o
  -2   4   8       1539.32       1582.26        33.33 o
  -1   4   8       3935.60       4036.75        76.58 o
   0   4   8         21.71         16.29         2.31 o
   1   4   8       1478.35       1565.42        27.64 o
   2   4   8       1516.57       1491.66        27.17 o
   3   4   8        212.55        180.02         4.70 o
   4   4   8       3931.32       4042.28        71.75 o
   5   4   8       1359.26       1385.06        24.14 o
   6   4   8         57.40         59.40         2.07 o
   7   4   8       2849.86       2923.84        54.12 o
   8   4   8          2.27         10.24         1.68 o
   9   4   8         25.52         64.01         4.74 o
  10   4   8        831.35        834.73        14.49 o
  11   4   8        148.34        130.98         4.35 o
  12   4   8        129.55        112.99         5.42 o
  13   4   8        111.71         95.71         5.48 o
  -8   5   8        152.58        155.57         6.63 o
  -7   5   8        361.84        357.38         8.72 o
  -6   5   8        790.08        825.83        18.83 o
  -5   5   8        496.61        505.43        11.82 o
  -4   5   8        403.36        408.20        12.35 o
  -3   5   8        660.50        706.11        18.97 o
  -2   5   8       1747.03       1753.58        32.72 o
  -1   5   8        813.05        827.39        17.58 o
   0   5   8       2693.05       2740.12        47.75 o
   1   5   8        295.34        273.66         7.48 o
   2   5   8        320.28        295.60         7.12 o
   3   5   8       2133.29       2188.31        40.17 o
   4   5   8        995.57       1045.78        19.69 o
   5   5   8       1513.98       1495.21        28.15 o
   6   5   8        893.07        908.19        18.26 o
   7   5   8          0.39          9.65         2.94 o
   8   5   8        531.53        552.79        12.24 o
   9   5   8         44.93         43.26         2.81 o
  10   5   8         63.23         60.08         3.67 o
  11   5   8        622.85        658.42        20.88 o
  12   5   8        198.08        181.40         6.88 o
  13   5   8         74.36         55.51         7.85 o
  -8   6   8        348.45        351.41        13.91 o
  -7   6   8        201.74        201.40        11.29 o
  -6   6   8         96.16         81.48         5.60 o
  -5   6   8        418.06        411.49        10.68 o
  -4   6   8        415.92        434.19        15.87 o
  -3   6   8        391.02        372.23         8.26 o
  -2   6   8       1030.59       1080.14        24.17 o
  -1   6   8        829.90        793.52        15.70 o
   0   6   8         27.99         37.31         3.00 o
   1   6   8        751.00        740.74        17.67 o
   2   6   8        219.89        196.29         7.30 o
   3   6   8       1186.84       1237.86        25.75 o
   4   6   8        808.39        820.51        17.10 o
   5   6   8        224.02        216.81         7.08 o
   6   6   8        910.13        900.38        18.63 o
   7   6   8       1168.05       1220.00        23.66 o
   8   6   8         94.57         83.62         3.95 o
   9   6   8         98.20        108.73         4.84 o
  10   6   8        211.93        217.43         6.87 o
  11   6   8         21.09         16.40         4.17 o
  12   6   8        678.13        669.11        17.20 o
  -7   7   8          3.90          5.86         4.20 o
  -6   7   8        206.18        201.54         6.73 o
  -5   7   8        165.45        157.73         7.89 o
  -4   7   8        462.11        460.01        16.43 o
  -3   7   8        187.63        197.35         8.68 o
  -2   7   8          0.45          3.22         2.54 o
  -1   7   8        632.20        614.87        12.97 o
   0   7   8         25.43         21.59         2.85 o
   1   7   8        694.76        686.30        16.31 o
   2   7   8        267.43        291.64         7.47 o
   3   7   8        130.59        143.86         4.39 o
   4   7   8       1013.66       1059.54        22.36 o
   5   7   8       1392.79       1539.28        30.48 o
   6   7   8        254.35        265.68         7.37 o
   7   7   8         53.14         44.51         3.32 o
   8   7   8        198.41        186.00         6.79 o
   9   7   8         39.52         36.05         5.76 o
  10   7   8        648.85        659.92        14.45 o
  11   7   8        169.90        155.94         7.49 o
  12   7   8          0.26         -3.06         6.20 o
  -7   8   8          2.49          5.23         6.56 o
  -6   8   8         49.14         56.31         5.15 o
  -5   8   8        439.46        433.63        12.39 o
  -4   8   8         25.38         20.17         4.18 o
  -3   8   8        184.52        182.62         6.04 o
  -2   8   8        832.55        818.70        15.94 o
  -1   8   8          0.88          6.42         3.82 o
   0   8   8         89.47         65.96         3.79 o
   1   8   8        546.27        567.23        13.70 o
   2   8   8        185.50        209.72         6.47 o
   3   8   8         47.91         53.21         3.88 o
   4   8   8        375.31        404.02         9.80 o
   5   8   8         82.40        116.05         5.57 o
   6   8   8        112.01        115.78         4.80 o
   7   8   8        106.05        101.85         5.20 o
   8   8   8         53.36         48.71         4.38 o
   9   8   8        605.83        635.23        14.95 o
  10   8   8        329.88        324.50         9.34 o
  11   8   8        263.42        268.53        11.95 o
  12   8   8        158.66        125.77         8.35 o
  -6   9   8         26.41         23.59         5.67 o
  -5   9   8          0.36          1.09         6.06 o
  -4   9   8         44.13         51.56         4.57 o
  -3   9   8        117.04        100.43         5.39 o
  -2   9   8       1024.67        925.98        19.75 o
  -1   9   8        969.07        977.15        19.19 o
   0   9   8         83.25         93.73         4.38 o
   1   9   8        101.25        106.41         4.81 o
   2   9   8       1105.67       1126.49        24.04 o
   3   9   8       1051.69       1127.65        23.99 o
   4   9   8        534.26        587.09        12.90 o
   5   9   8          5.32          3.47         3.54 o
   6   9   8         94.53         91.85         7.47 o
   7   9   8        190.30        203.79        13.38 o
   8   9   8        401.13        410.93        10.70 o
   9   9   8         32.91         37.26         6.98 o
  10   9   8        343.50        378.95        11.26 o
  11   9   8         20.30         17.49         7.47 o
  -6  10   8        179.99        164.19        15.98 o
  -5  10   8         87.31         72.94         6.06 o
  -4  10   8         12.94         18.69         5.33 o
  -3  10   8        671.88        499.82       338.28 o
  -2  10   8        623.67        583.64        13.70 o
  -1  10   8        172.38        150.27         6.24 o
   0  10   8       1225.80       1263.18        33.57 o
   1  10   8         21.43         20.28         3.36 o
   2  10   8         22.60         39.06         7.01 o
   3  10   8       3454.02       3855.89        68.41 o
   4  10   8        164.60        160.41         6.66 o
   5  10   8        101.96        106.31         5.00 o
   6  10   8        619.00        694.29        17.21 o
   7  10   8          7.83         12.34         5.72 o
   8  10   8        556.07        574.36        16.04 o
   9  10   8        451.26        448.23        13.58 o
  10  10   8          0.63          1.09         7.24 o
  11  10   8        478.07        455.65        41.34 o
  -5  11   8        614.79        650.98        13.20 o
  -4  11   8        141.49        125.53         6.58 o
  -3  11   8        114.73         89.09        13.37 o
  -2  11   8        649.49        665.11        32.95 o
  -1  11   8        307.56        298.58         8.95 o
   0  11   8         46.19         48.25         5.83 o
   1  11   8        401.92        407.91        11.35 o
   2  11   8        184.21        200.97         7.18 o
   3  11   8        314.59        330.97        10.06 o
   4  11   8        952.57       1045.70        22.25 o
   5  11   8        130.63        139.36         6.19 o
   6  11   8        143.89        157.24         6.82 o
   7  11   8        240.11        233.06         8.95 o
   8  11   8        241.85        230.99        16.30 o
   9  11   8        290.14        286.46        10.63 o
  10  11   8        267.76        243.41        15.26 o
  -4  12   8        105.81         90.88         7.40 o
  -3  12   8        171.67        144.04        93.67 o
  -2  12   8          8.63          5.84         5.86 o
  -1  12   8        359.00        338.10        10.10 o
   0  12   8        570.89        614.51        15.52 o
   1  12   8          0.87          4.57         5.48 o
   2  12   8        261.97        273.44         8.40 o
   3  12   8        154.43        169.95         7.05 o
   4  12   8        198.40        197.59         6.97 o
   5  12   8        641.75        663.59        15.79 o
   6  12   8        147.23        150.54         7.15 o
   7  12   8        209.57        198.93         8.92 o
   8  12   8        166.25        149.99         8.88 o
   9  12   8          3.77          2.95         8.17 o
  -2  13   8        307.57        271.36        14.04 o
  -1  13   8        181.69        158.79         9.57 o
   0  13   8        213.58        208.55        22.36 o
   1  13   8         32.41         30.11         5.57 o
   2  13   8         73.33         82.29         5.61 o
   3  13   8        431.71        426.72        13.01 o
   4  13   8        288.24        278.90        11.39 o
   5  13   8          0.64         -1.67         6.27 o
   6  13   8        552.21        513.87        12.85 o
   7  13   8        411.28        353.43        17.33 o
   8  13   8          1.51          1.80         8.45 o
   0  14   8          9.15          4.66         5.32 o
   1  14   8          1.04         -5.53         5.53 o
   2  14   8        187.80        178.19         7.12 o
   3  14   8         62.11         50.61         5.69 o
   4  14   8         87.74         70.03        19.26 o
   5  14   8         61.57         57.53         6.97 o
   6  14   8         18.68         22.00         6.67 o
   2  -9   9         67.40         55.45        10.91 o
  -2  -8   9         48.09         48.08         7.48 o
  -1  -8   9          0.09          1.14         6.46 o
   0  -8   9         42.66         44.99         7.14 o
   1  -8   9        169.28        153.52        11.22 o
   2  -8   9         10.13         11.03         6.00 o
   3  -8   9          4.37          1.03         7.17 o
   4  -8   9        186.85        157.80        10.16 o
   5  -8   9          9.28          7.20         7.30 o
   6  -8   9         34.47         25.02         8.06 o
  -3  -7   9         10.48          6.68         5.80 o
  -2  -7   9         34.54         30.77         5.93 o
  -1  -7   9          0.16         -0.87         5.02 o
   0  -7   9         29.45         39.90         6.24 o
   1  -7   9          2.93          0.01         5.90 o
   2  -7   9         87.64         84.91         6.49 o
   3  -7   9         79.86         73.66         6.91 o
   4  -7   9          0.57         -4.40         6.40 o
   5  -7   9         10.97          7.09         6.40 o
   6  -7   9          0.76          2.19         7.22 o
   7  -7   9          7.22         11.12         7.24 o
  -5  -6   9         30.37         39.96         7.87 o
  -4  -6   9         69.26         86.09         8.32 o
  -3  -6   9          8.14         10.51         4.87 o
  -2  -6   9         78.61         88.23         8.54 o
  -1  -6   9        272.71        290.70        11.85 o
   0  -6   9         43.48         40.07         5.02 o
   1  -6   9          4.87          7.16         5.92 o
   2  -6   9         49.18         43.99         5.23 o
   3  -6   9        307.50        283.48        11.09 o
   4  -6   9          1.22          3.69         4.52 o
   5  -6   9        215.52        204.52         8.21 o
   6  -6   9          2.78          7.03         5.51 o
   7  -6   9          0.01         -2.47         6.11 o
   8  -6   9         35.96         30.01         6.42 o
   9  -6   9        101.02         80.79         9.19 o
  -5  -5   9         20.10         29.37         6.71 o
  -4  -5   9         88.24         76.86        10.65 o
  -3  -5   9         26.55         34.53         5.23 o
  -2  -5   9        103.20        106.31         5.86 o
  -1  -5   9         19.37         16.54         3.99 o
   0  -5   9         98.91         95.48         6.91 o
   1  -5   9        253.08        258.46         8.92 o
   2  -5   9        444.60        475.86        12.16 o
   3  -5   9         10.49         13.61         6.31 o
   4  -5   9         19.66         23.67         5.93 o
   5  -5   9        152.33        149.23        10.34 o
   6  -5   9        150.82        120.75         6.53 o
   7  -5   9          0.66         -3.65         4.33 o
   8  -5   9         96.04         84.47         6.36 o
   9  -5   9          6.18          8.24         5.07 o
  10  -5   9          4.50          2.95         6.17 o
  -6  -4   9          8.81          7.21         7.76 o
  -5  -4   9         46.49         54.82         7.28 o
  -4  -4   9         22.23         17.74         4.89 o
  -3  -4   9        314.04        356.60        17.36 o
  -2  -4   9          1.26          0.24         3.95 o
  -1  -4   9        171.10        185.46         6.85 o
   0  -4   9         15.76         10.70         3.50 o
   1  -4   9         14.78          9.93         4.55 o
   2  -4   9         63.67         54.70         5.08 o
   3  -4   9         29.41         28.18         5.21 o
   4  -4   9        336.94        331.46        10.03 o
   5  -4   9         30.03         25.01         5.25 o
   6  -4   9          3.40          0.63         3.65 o
   7  -4   9         59.35         47.42         5.14 o
   8  -4   9         55.68         44.27         4.09 o
   9  -4   9          8.43         12.74         3.89 o
  10  -4   9         13.92         16.74         4.04 o
  -7  -3   9          0.43         -4.56        11.52 o
  -6  -3   9          2.09          3.41         5.95 o
  -5  -3   9        403.85        376.41        11.83 o
  -4  -3   9          3.22          5.74         3.67 o
  -3  -3   9          0.08          4.71         3.93 o
  -2  -3   9         85.26         85.77         6.41 o
  -1  -3   9         12.12          8.87         4.70 o
   0  -3   9        457.67        499.55        12.82 o
   1  -3   9        406.23        427.53        17.59 o
   2  -3   9         47.00         52.00         4.20 o
   3  -3   9        505.65        503.15        15.41 o
   4  -3   9         55.15         52.92         5.57 o
   5  -3   9        290.07        278.91         8.98 o
   6  -3   9        335.84        307.02         9.24 o
   7  -3   9         25.49         24.81         3.06 o
   8  -3   9          0.50          0.69         2.67 o
   9  -3   9         24.67         15.15         2.64 o
  -7  -2   9          2.05          5.87         7.09 o
  -6  -2   9         15.12         14.41         5.77 o
  -5  -2   9         81.26        104.90        15.18 o
  -4  -2   9        432.48        422.30        18.76 o
  -3  -2   9        122.03        132.43         5.64 o
  -2  -2   9         87.99         97.17         6.28 o
  -1  -2   9          1.52         -1.82         5.52 o
   0  -2   9          0.26          0.19         3.10 o
   1  -2   9       1503.02       1637.97        35.99 o
   2  -2   9          3.32          2.28         2.80 o
   3  -2   9        141.79        165.18         8.91 o
   4  -2   9        383.04        400.80        11.00 o
   5  -2   9          4.52          2.03         2.34 o
   6  -2   9          0.50          2.04         2.13 o
   7  -2   9         13.06         16.76         2.74 o
   8  -2   9         84.01         83.52         2.86 o
  -7  -1   9          6.08         -2.24         6.27 o
  -6  -1   9         86.03         65.84        26.88 o
  -5  -1   9        172.67        168.07         6.13 o
  -4  -1   9         15.12         14.33         3.95 o
  -3  -1   9        341.39        336.23         8.63 o
  -2  -1   9        337.23        354.07        11.23 o
  -1  -1   9         78.43         80.52         4.25 o
   0  -1   9         19.24         18.29         3.93 o
   1  -1   9        169.06        173.44         5.68 o
   2  -1   9        125.02        120.47         4.55 o
   3  -1   9        773.90        769.19        15.97 o
   4  -1   9         84.41         93.06         8.41 o
   5  -1   9         75.73         74.93         3.08 o
   6  -1   9         52.35         32.95         1.63 o
  -7   0   9          3.39         -4.33         5.44 o
  -6   0   9        154.48        166.99        13.08 o
  -5   0   9          0.96          4.48         4.67 o
  -4   0   9         24.58         28.37         4.28 o
  -3   0   9         13.21         10.26         3.46 o
  -2   0   9         54.72         55.95         3.69 o
  -1   0   9        277.50        294.45        13.71 o
   0   0   9         49.35         48.58         3.34 o
   1   0   9         80.70         92.48         4.53 o
   2   0   9       1294.99       1388.97        31.15 o
   3   0   9          2.85          5.07         2.08 o
   4   0   9         39.04         28.17         2.28 o
   5   0   9       1394.29       1429.58        24.32 o
  -8   1   9         18.70          6.71         6.51 o
  -7   1   9         24.10         27.73         4.78 o
  -6   1   9         44.74         52.07         8.45 o
  -5   1   9        226.92        222.64        13.07 o
  -4   1   9         16.55         19.62         3.94 o
  -3   1   9         44.03         46.61         4.33 o
  -2   1   9        282.31        272.09         7.24 o
  -1   1   9         49.92         46.90         3.02 o
   0   1   9         65.45         56.99         3.08 o
   1   1   9         50.66         55.62         4.12 o
   2   1   9          5.64          5.23         2.07 o
   3   1   9        443.59        462.66        11.14 o
   4   1   9         64.71         72.37         2.67 o
   5   1   9         25.80         28.34         1.92 o
  -8   2   9         73.48         66.08         6.74 o
  -7   2   9        152.63        152.95         6.92 o
  -6   2   9          5.26          4.36         4.54 o
  -5   2   9          7.64          7.36         3.93 o
  -4   2   9        182.76        185.08         7.58 o
  -3   2   9         57.45         49.55         3.68 o
  -2   2   9        208.64        220.13         6.28 o
  -1   2   9       1003.41       1004.42        31.28 o
   0   2   9       1975.57       2069.01        47.55 o
   1   2   9          0.44          0.62         1.85 o
   2   2   9         84.87         84.11         3.63 o
   3   2   9        383.82        399.97        10.27 o
   4   2   9        245.11        242.29        10.80 o
   5   2   9        407.60        401.73         8.32 o
  -8   3   9        144.39        121.04         7.39 o
  -7   3   9         66.87         55.82         4.67 o
  -6   3   9        119.71        129.64         6.99 o
  -5   3   9          0.45          4.08         3.68 o
  -4   3   9        440.83        413.95         9.46 o
  -3   3   9        171.76        169.04         7.35 o
  -2   3   9         17.81         13.75         3.02 o
  -1   3   9         19.30         25.13         3.78 o
   0   3   9          4.60          2.07         2.17 o
   1   3   9       1105.24       1081.40        20.10 o
   2   3   9        251.04        254.68         6.22 o
   3   3   9         22.90         20.91         1.67 o
   4   3   9        790.12        822.08        15.87 o
   5   3   9         33.36         40.38         2.45 o
  -7   4   9          1.53          1.51         4.64 o
  -6   4   9        239.41        229.01         7.71 o
  -5   4   9        147.93        116.49        75.83 o
  -4   4   9         29.58         27.20         4.89 o
  -3   4   9         33.63         37.08         3.32 o
  -2   4   9         91.02         81.77         4.28 o
  -1   4   9        416.04        435.75         9.69 o
   0   4   9        379.75        368.01         8.51 o
   1   4   9        231.46        209.41         5.36 o
   2   4   9        767.88        740.76        21.27 o
   3   4   9        195.42        210.68         5.61 o
   4   4   9         86.77         91.73         3.17 o
   5   4   9       1047.46       1074.10        19.05 o
   6   4   9         62.10         61.37         1.96 o
  -7   5   9          2.33          6.52         5.49 o
  -6   5   9        162.95        150.39         6.37 o
  -5   5   9        288.54        295.73        13.82 o
  -4   5   9         30.44         36.77         4.80 o
  -3   5   9        310.15        304.81        14.80 o
  -2   5   9         18.86         17.48         2.85 o
  -1   5   9         74.80         78.22         3.68 o
   0   5   9         77.69         88.02         4.18 o
   1   5   9        445.27        452.49        24.00 o
   2   5   9        309.43        289.69         7.02 o
   3   5   9         39.77         56.60         2.66 o
   4   5   9        253.64        245.38         6.42 o
   5   5   9         36.47         31.72         2.54 o
   6   5   9        326.25        324.70         6.24 o
   7   5   9         28.76         32.50         2.02 o
   8   5   9         20.61         28.57         2.04 o
   9   5   9        383.73        363.11         7.00 o
  10   5   9        261.40        257.84         5.99 o
  11   5   9          0.05          2.79         2.10 o
  12   5   9         74.73         76.75         3.27 o
  -7   6   9        226.69        218.59         9.02 o
  -6   6   9        116.38        107.99         5.92 o
  -5   6   9         44.40         28.71        21.87 o
  -4   6   9         14.05         14.40         3.80 o
  -3   6   9         59.03         54.15         4.94 o
  -2   6   9        242.06        241.94         7.75 o
  -1   6   9         68.75         78.82         3.91 o
   0   6   9        158.57        138.16         7.16 o
   1   6   9         66.70         69.56         3.19 o
   2   6   9         82.26         81.53         3.85 o
   3   6   9       1053.22       1074.71        20.58 o
   4   6   9         31.98         33.61         3.20 o
   5   6   9          7.29          1.86         1.99 o
   6   6   9        158.91        165.83         5.22 o
   7   6   9         27.12         38.09         2.93 o
   8   6   9         39.44         39.77         2.91 o
   9   6   9        162.64        159.06         5.11 o
  10   6   9          8.43          9.58         3.00 o
  11   6   9         30.41         25.43         4.92 o
  12   6   9          0.70          7.57         4.58 o
  -7   7   9         66.24         60.35         7.45 o
  -6   7   9          1.68          7.63         4.88 o
  -5   7   9         45.55         46.36         4.94 o
  -4   7   9          0.04          2.09         3.26 o
  -3   7   9          9.15          6.39         3.28 o
  -2   7   9        121.13        114.58         4.82 o
  -1   7   9        257.73        267.42         6.84 o
   0   7   9        117.25        101.80         4.18 o
   1   7   9        963.84        971.44        19.31 o
   2   7   9         89.12        100.11         4.18 o
   3   7   9         41.81         43.18         2.89 o
   4   7   9        671.26        695.18        20.17 o
   5   7   9          6.57         10.41         2.53 o
   6   7   9        230.03        230.75         6.71 o
   7   7   9        184.58        181.80         6.00 o
   8   7   9        107.66         85.63         4.70 o
   9   7   9         51.26         42.51         4.33 o
  10   7   9        113.22        104.73         5.75 o
  11   7   9          0.79          3.18         5.64 o
  12   7   9          3.98          4.93         4.96 o
  -6   8   9         63.07         62.45         6.02 o
  -5   8   9         14.91         11.81         5.32 o
  -4   8   9         28.76         15.21         4.53 o
  -3   8   9        301.90        273.44        15.03 o
  -2   8   9         96.08         77.35         4.51 o
  -1   8   9        173.15        168.68         5.54 o
   0   8   9        339.82        368.05        10.36 o
   1   8   9        155.43        172.09         5.44 o
   2   8   9        559.05        548.81        12.11 o
   3   8   9        539.71        596.98        12.56 o
   4   8   9        110.86        104.45         4.39 o
   5   8   9          0.44         -0.17         2.97 o
   6   8   9        147.17        161.63         5.64 o
   7   8   9        369.29        338.74        10.12 o
   8   8   9          0.56          1.13         3.80 o
   9   8   9         57.11         35.66         4.79 o
  10   8   9          0.16         -1.84         5.03 o
  11   8   9        189.31        158.06         8.34 o
  12   8   9          9.41          6.05         9.13 o
  -6   9   9        191.56        181.96         7.70 o
  -5   9   9         97.22         95.05         6.27 o
  -4   9   9          0.31          3.50        10.92 o
  -3   9   9        100.15        107.29         5.62 o
  -2   9   9        172.09        152.19         5.86 o
  -1   9   9          2.71          3.00         3.50 o
   0   9   9        523.73        543.57        12.35 o
   1   9   9        426.86        434.62        31.62 o
   2   9   9         81.12         80.13         4.08 o
   3   9   9        156.22        170.71         6.28 o
   4   9   9        164.05        182.69         5.89 o
   5   9   9        287.91        302.09         9.09 o
   6   9   9         74.71         77.88         4.66 o
   7   9   9          4.22          5.76         4.36 o
   8   9   9        294.05        292.92        11.50 o
   9   9   9         10.66         11.83         7.38 o
  10   9   9          5.12          7.82         5.80 o
  11   9   9         15.15          4.74         8.96 o
  -5  10   9        112.09        104.50         7.05 o
  -4  10   9          6.67         -0.13        10.20 o
  -3  10   9         26.02         28.94         5.25 o
  -2  10   9        345.69        325.23         9.20 o
  -1  10   9          0.59          3.11         4.07 o
   0  10   9        104.91         95.25         6.81 o
   1  10   9          0.04          0.63         4.56 o
   2  10   9        315.72        330.53        14.11 o
   3  10   9        287.02        308.18         9.08 o
   4  10   9        102.64        111.94         5.51 o
   5  10   9        393.02        421.81        11.30 o
   6  10   9         83.16         85.62         5.11 o
   7  10   9        119.40        122.78        12.09 o
   8  10   9         27.25         32.62         5.91 o
   9  10   9         81.90         82.33         8.90 o
  10  10   9          1.59          4.67        13.59 o
  11  10   9        100.08        100.47        11.81 o
  -4  11   9        592.48        608.16        18.28 o
  -3  11   9         37.61         22.43         6.22 o
  -2  11   9          2.84          4.89         5.41 o
  -1  11   9        217.94        217.01         7.87 o
   0  11   9         47.94         38.84         4.45 o
   1  11   9          1.54          1.04         3.24 o
   2  11   9        306.44        325.32         9.05 o
   3  11   9          7.35         13.43         4.20 o
   4  11   9        126.23        127.38         6.01 o
   5  11   9        140.27        146.48         6.81 o
   6  11   9         39.72         42.51         5.64 o
   7  11   9         49.48         63.72         5.89 o
   8  11   9        129.90        107.16         9.70 o
   9  11   9          2.79          6.71         7.15 o
  10  11   9        117.42        106.33        13.07 o
  -3  12   9        273.22        268.85         9.24 o
  -2  12   9         29.65         37.64         5.61 o
  -1  12   9          6.28          2.62         5.75 o
   0  12   9         50.59         45.13         5.61 o
   1  12   9         88.88         90.88         6.15 o
   2  12   9         67.14         65.08         6.10 o
   3  12   9        240.45        258.32        11.74 o
   4  12   9         91.16         94.00         6.04 o
   5  12   9          4.58          7.05         5.41 o
   6  12   9         83.14         87.06         6.55 o
   7  12   9         22.53         33.89         6.82 o
   8  12   9         65.62         63.70        10.01 o
   9  12   9         20.06         17.28         7.02 o
  -2  13   9         65.23         50.29         5.74 o
  -1  13   9          0.65         -1.18         6.54 o
   0  13   9         21.69         30.65         6.68 o
   1  13   9         22.86         14.95         4.87 o
   2  13   9          1.61          6.38         5.87 o
   3  13   9         16.08         11.16         6.10 o
   4  13   9        208.03        211.26         7.62 o
   5  13   9         73.31         64.64         6.72 o
   6  13   9         35.34         30.52         7.30 o
   7  13   9          0.34         -2.18         8.03 o
   8  13   9        179.45        173.00         8.42 o
   0  14   9          2.07          1.49         6.68 o
   1  14   9          0.22          4.36         6.36 o
   2  14   9         18.76         28.62         5.25 o
   3  14   9          4.81          8.95         7.54 o
   4  14   9         53.46         43.14         8.07 o
   5  14   9          3.08          2.81         8.93 o
   6  14   9         29.28         27.39         6.78 o
   1  -8  10        107.17         95.73         8.34 o
   2  -8  10        270.04        218.87        11.08 o
   3  -8  10        204.77        176.82         9.65 o
   4  -8  10         51.20         29.59         8.11 o
  -2  -7  10         24.51         28.25         6.12 o
  -1  -7  10         80.25         75.50         6.00 o
   0  -7  10         18.50         14.09         7.43 o
   1  -7  10          0.45         -3.14         8.03 o
   2  -7  10        189.96        180.21        10.15 o
   3  -7  10        260.07        232.75         9.06 o
   4  -7  10         75.83         71.57         7.82 o
   5  -7  10          6.74          8.39         7.74 o
   6  -7  10          0.60         -3.71         7.45 o
  -3  -6  10        194.29        192.65         8.39 o
  -2  -6  10         11.85         17.84         7.69 o
  -1  -6  10          9.31         12.91         5.47 o
   0  -6  10         55.99         44.22         9.16 o
   1  -6  10          3.14          0.95         5.20 o
   2  -6  10        291.24        292.72        20.43 o
   3  -6  10        594.78        628.77        14.58 o
   4  -6  10          0.30         -5.78         6.52 o
   5  -6  10         91.14         71.93         7.00 o
   6  -6  10        111.03         88.40         6.64 o
   7  -6  10          2.24         -4.63         9.18 o
   8  -6  10         89.20         79.70         7.27 o
  -4  -5  10        181.65        168.18         8.40 o
  -3  -5  10         23.01         28.97         7.35 o
  -2  -5  10        232.99        225.17         8.54 o
  -1  -5  10        177.59        173.79         7.30 o
   0  -5  10          3.19          6.03         5.05 o
   1  -5  10        346.42        392.06        12.46 o
   2  -5  10        282.33        280.85         9.47 o
   3  -5  10          5.57          1.54         4.89 o
   4  -5  10        146.36        144.57         8.14 o
   5  -5  10        418.17        433.67        22.29 o
   6  -5  10        309.22        270.10        19.88 o
   7  -5  10        240.73        209.13         8.64 o
   8  -5  10        136.74        129.86         7.54 o
   9  -5  10        198.84        184.74         9.51 o
  -5  -4  10         14.39         11.19        10.54 o
  -4  -4  10        101.00         87.16         8.22 o
  -3  -4  10        872.30        967.57        23.83 o
  -2  -4  10          5.58          0.26         7.00 o
  -1  -4  10        667.17        701.85        20.46 o
   0  -4  10        706.58        773.87        26.58 o
   1  -4  10        118.52        134.02         6.78 o
   2  -4  10        904.78        985.74        24.34 o
   3  -4  10        200.71        209.18        13.53 o
   4  -4  10         28.16         23.12         4.30 o
   5  -4  10        669.21        711.62        16.51 o
   6  -4  10        493.07        474.50        12.81 o
   7  -4  10        261.77        260.67        15.42 o
   8  -4  10        508.60        530.14        16.04 o
   9  -4  10         93.47         72.85        11.10 o
  10  -4  10        207.47        159.38         4.82 o
  -6  -3  10         56.72         65.71         7.82 o
  -5  -3  10        189.41        182.99         8.17 o
  -4  -3  10          0.41         10.24         5.17 o
  -3  -3  10          9.76         13.39         4.26 o
  -2  -3  10       1094.94       1172.57        25.18 o
  -1  -3  10         96.21         91.89         5.13 o
   0  -3  10        602.85        633.23        14.62 o
   1  -3  10        645.88        706.93        18.18 o
   2  -3  10        298.84        304.88        20.08 o
   3  -3  10       1274.84       1381.25        26.09 o
   4  -3  10        534.90        553.31        13.65 o
   5  -3  10          1.12          0.59         3.35 o
   6  -3  10        451.91        477.82        11.02 o
   7  -3  10        203.82        217.17        17.85 o
   8  -3  10         35.81         29.01         3.48 o
   9  -3  10        781.60        664.47        21.98 o
  -6  -2  10         30.04         28.78         5.86 o
  -5  -2  10         72.15         63.72         5.77 o
  -4  -2  10        723.66        789.41        16.06 o
  -3  -2  10         17.58         11.47         4.72 o
  -2  -2  10        195.91        166.59         6.67 o
  -1  -2  10        976.62       1030.66        25.54 o
   0  -2  10          3.82          3.90         3.70 o
   1  -2  10       1279.60       1351.15        34.69 o
   2  -2  10        625.85        695.65        16.05 o
   3  -2  10         20.54         16.62         6.17 o
   4  -2  10        263.94        273.50         8.00 o
   5  -2  10        196.99        229.13         7.04 o
   6  -2  10         15.58          9.78         3.36 o
   7  -2  10        464.91        441.46         9.24 o
  -6  -1  10         28.68         31.91         8.86 o
  -5  -1  10         80.64         77.22         8.56 o
  -4  -1  10        190.42        184.13         8.04 o
  -3  -1  10        915.66        913.91        20.67 o
  -2  -1  10        276.72        260.67         7.55 o
  -1  -1  10          0.63          3.82         3.56 o
   0  -1  10        739.61        799.73        24.54 o
   1  -1  10         88.77        104.18         6.92 o
   2  -1  10         54.04         44.07         4.85 o
   3  -1  10        269.65        275.82         7.70 o
   4  -1  10        109.22        121.15         4.68 o
   5  -1  10        247.09        251.08         6.08 o
   6  -1  10         75.65         70.29         2.93 o
  -7   0  10         33.29         14.67        24.81 o
  -6   0  10          1.50          0.05         5.68 o
  -5   0  10        122.89        112.99         6.25 o
  -4   0  10        708.73        726.47        14.94 o
  -3   0  10        306.93        299.86        10.26 o
  -2   0  10         58.33         56.80         3.84 o
  -1   0  10         32.18         34.85         3.59 o
   0   0  10         39.72         38.28         3.66 o
   1   0  10        528.28        577.60        13.01 o
   2   0  10         54.75         74.09         4.45 o
   3   0  10        359.97        355.86        13.94 o
   4   0  10       1649.03       1768.07        36.54 o
   5   0  10        313.85        324.12         6.98 o
   6   0  10        508.93        461.25         8.09 o
  -7   1  10         23.51         25.29         5.94 o
  -6   1  10         60.92         61.39         5.93 o
  -5   1  10         29.12         22.48         5.36 o
  -4   1  10        271.52        273.11         8.22 o
  -3   1  10       1072.37       1107.52        22.69 o
  -2   1  10         36.76         39.51         3.79 o
  -1   1  10        219.06        227.25         6.97 o
   0   1  10          1.57          0.99         3.27 o
   1   1  10        401.52        413.94        14.66 o
   2   1  10       2294.84       2434.80        51.22 o
   3   1  10       1040.19       1080.77        19.92 o
   4   1  10        625.41        624.05        13.55 o
   5   1  10        279.59        289.29         6.26 o
  -7   2  10         60.13         53.80         7.56 o
  -6   2  10         13.19          7.02         5.99 o
  -5   2  10         80.37         77.31         5.40 o
  -4   2  10        488.87        494.04        13.63 o
  -3   2  10        116.93        120.00         5.29 o
  -2   2  10       1816.80       1857.95        37.68 o
  -1   2  10        212.59        226.95         7.76 o
   0   2  10         53.17         60.14         9.90 o
   1   2  10       1030.13       1185.65        22.70 o
   2   2  10         24.28         15.19         2.08 o
   3   2  10       1240.64       1226.86        22.48 o
   4   2  10       1880.49       1943.39        36.11 o
   5   2  10        142.03        125.64         4.29 o
  -7   3  10        141.75        139.81         6.88 o
  -6   3  10         35.69         41.82         7.85 o
  -5   3  10        111.70        104.53         5.71 o
  -4   3  10        721.74        760.12        16.63 o
  -3   3  10        890.13        939.63        22.18 o
  -2   3  10        279.98        277.43        14.11 o
  -1   3  10        440.74        439.94        13.24 o
   0   3  10          9.31         33.91         3.36 o
   1   3  10        962.45        947.00        21.51 o
   2   3  10       2535.49       2571.32        44.47 o
   3   3  10        576.53        576.94        12.71 o
   4   3  10        854.15        822.22        16.67 o
   5   3  10        563.16        561.17        16.07 o
  -7   4  10         65.46         49.29         6.08 o
  -6   4  10        433.98        427.85        22.20 o
  -5   4  10        820.57        810.81        17.29 o
  -4   4  10         55.28         51.15         4.25 o
  -3   4  10       1190.92       1221.60        22.66 o
  -2   4  10        628.77        631.51        13.55 o
  -1   4  10        237.82        245.60         6.79 o
   0   4  10       2150.30       2260.58        39.21 o
   1   4  10       1085.54       1100.89        23.85 o
   2   4  10        292.79        304.21         8.42 o
   3   4  10       3263.60       3344.47        56.12 o
   4   4  10         51.50         44.81         2.41 o
   5   4  10        360.97        360.02         8.19 o
   6   4  10       1331.74       1444.28        24.03 o
  -7   5  10        783.22        750.31        26.91 o
  -6   5  10         93.18         93.94         8.67 o
  -5   5  10        135.61        129.72         5.88 o
  -4   5  10         63.93         64.97         4.49 o
  -3   5  10        386.62        392.20         9.57 o
  -2   5  10        355.62        377.65         9.08 o
  -1   5  10        249.98        246.43        16.03 o
   0   5  10        246.12        254.56         6.75 o
   1   5  10       2552.72       2645.83        46.43 o
   2   5  10       1070.43       1080.64        20.27 o
   3   5  10         11.52         11.43         2.14 o
   4   5  10       1121.59       1123.74        19.94 o
   5   5  10        475.18        482.79        10.34 o
   6   5  10        366.78        380.90         7.76 o
   7   5  10        650.43        668.94        11.94 o
  -6   6  10        373.84        360.90        11.09 o
  -5   6  10          1.32          8.51         4.58 o
  -4   6  10         78.54         76.32         4.98 o
  -3   6  10        251.87        277.10         8.51 o
  -2   6  10        130.25        129.80         4.88 o
  -1   6  10        148.58        147.62         5.20 o
   0   6  10        752.29        772.09        15.89 o
   1   6  10         53.44         54.03         3.11 o
   2   6  10        467.80        477.94         9.75 o
   3   6  10        513.93        506.09        10.50 o
   4   6  10        198.87        215.27         5.99 o
   5   6  10       1598.52       1674.38        29.44 o
   6   6  10         88.93         79.84         4.01 o
   7   6  10        151.25        164.06         5.30 o
   8   6  10        949.40        932.03        18.82 o
   9   6  10        101.68         88.41         3.92 o
  10   6  10          0.70         -0.56         2.39 o
  -6   7  10          1.61          6.32         5.63 o
  -5   7  10        353.44        270.09       174.53 o
  -4   7  10        329.46        331.37         8.93 o
  -3   7  10        203.96        217.15         6.97 o
  -2   7  10        417.65        424.03        13.38 o
  -1   7  10         20.92         20.34         3.61 o
   0   7  10          3.74          7.92         3.21 o
   1   7  10       1370.31       1437.40        28.59 o
   2   7  10        383.32        393.66         9.78 o
   3   7  10         33.70         33.13         3.18 o
   4   7  10        454.14        497.36        11.52 o
   5   7  10         14.14         11.39         2.72 o
   6   7  10        756.12        881.26        20.41 o
   7   7  10         66.37         70.69         3.90 o
   8   7  10          4.76          6.51         3.14 o
   9   7  10        631.82        643.87        13.58 o
  10   7  10         62.06         66.21         4.80 o
  11   7  10          4.25          3.25         4.55 o
  12   7  10        185.32        153.45        10.11 o
  -6   8  10         85.48         70.24         6.96 o
  -5   8  10         17.64         14.53         7.13 o
  -4   8  10        689.36        680.50        14.43 o
  -3   8  10        765.31        737.35        15.90 o
  -2   8  10        107.67        116.81         7.77 o
  -1   8  10        171.24        181.87         6.39 o
   0   8  10        281.46        263.65         7.84 o
   1   8  10        359.89        341.48        15.86 o
   2   8  10        910.56        930.21        23.34 o
   3   8  10         92.68         88.07         4.27 o
   4   8  10          3.69          4.98         3.06 o
   5   8  10        268.62        294.54         8.17 o
   6   8  10        211.78        209.92        11.44 o
   7   8  10        122.00        129.79         5.27 o
   8   8  10         24.00         31.38         4.89 o
   9   8  10         38.88         39.10         4.15 o
  10   8  10        232.74        222.83        12.23 o
  11   8  10        173.40        165.40        10.58 o
  12   8  10         45.18         39.27         7.91 o
  -5   9  10        125.77         91.39        64.50 o
  -4   9  10          2.47         -1.07         5.23 o
  -3   9  10        918.34        927.90        17.17 o
  -2   9  10        306.64        316.35         9.01 o
  -1   9  10         35.42         32.20         4.02 o
   0   9  10        344.67        331.43         7.84 o
   1   9  10         76.26         72.61         4.41 o
   2   9  10        283.95        293.85        14.56 o
   3   9  10       1726.33       1852.76        34.21 o
   4   9  10         12.36         16.60         3.74 o
   5   9  10        559.87        596.09        15.60 o
   6   9  10       1571.34       1702.70        29.99 o
   7   9  10         39.59         35.12         4.61 o
   8   9  10         59.72         64.60         5.49 o
   9   9  10        285.96        320.44         9.67 o
  10   9  10        143.66        118.69         8.08 o
  11   9  10        581.06        520.25        20.27 o
  -4  10  10        226.18        224.28        11.54 o
  -3  10  10         30.86         30.51         5.51 o
  -2  10  10        436.56        459.38        12.00 o
  -1  10  10        398.22        394.15        20.44 o
   0  10  10          2.47          3.22         3.39 o
   1  10  10         64.38         69.92         4.93 o
   2  10  10       1262.09       1324.57        25.36 o
   3  10  10        235.08        372.97        11.48 o
   4  10  10       1610.32       1753.30        37.34 o
   5  10  10        987.69       1098.79        28.79 o
   6  10  10          0.45         -3.71         4.35 o
   7  10  10        306.04        327.65        15.69 o
   8  10  10        172.29        173.26         8.12 o
   9  10  10        209.35        207.30         8.85 o
  10  10  10        895.72        813.30        28.59 o
  11  10  10         73.57         55.07         8.86 o
  -4  11  10         19.69          6.90         8.30 o
  -3  11  10        621.23        621.04        13.56 o
  -2  11  10        118.83         98.48         6.14 o
  -1  11  10        287.20        283.72         8.85 o
   0  11  10        167.48        157.65         6.78 o
   1  11  10        101.43         95.09         6.02 o
   2  11  10        796.99        938.31        29.56 o
   3  11  10        795.02        842.83        19.51 o
   4  11  10        140.84        136.14         6.81 o
   5  11  10       1257.15       1346.20        25.30 o
   6  11  10          1.43          3.76         4.62 o
   7  11  10         55.63         53.94         7.36 o
   8  11  10        328.95        315.45        12.41 o
   9  11  10        188.32        180.79         9.87 o
  10  11  10        293.09        286.93        21.01 o
  -3  12  10        328.81        296.90         9.13 o
  -2  12  10        400.17        356.41        10.71 o
  -1  12  10        105.94         91.87         7.99 o
   0  12  10         71.76         70.98         5.68 o
   1  12  10        149.57        122.70         6.78 o
   2  12  10         42.29         47.63         6.78 o
   3  12  10        175.23        174.42         6.61 o
   4  12  10        501.77        530.25        22.07 o
   5  12  10          8.57          5.80         4.51 o
   6  12  10        422.06        462.38        14.00 o
   7  12  10         23.45         13.39         6.27 o
   8  12  10          2.84          2.71         8.94 o
   9  12  10        294.73        264.65        10.60 o
  -1  13  10        123.00        110.20         7.13 o
   0  13  10          6.41          1.82         5.29 o
   1  13  10         23.77         29.43         7.04 o
   2  13  10        261.17        282.20        10.18 o
   3  13  10          7.70          5.68         5.21 o
   4  13  10          1.92          4.06         6.08 o
   5  13  10        298.65        300.46        10.81 o
   6  13  10         13.19         17.82         6.80 o
   7  13  10         31.82         25.65         6.56 o
   8  13  10         92.29         74.08         8.98 o
   1  14  10         63.23         55.20         6.40 o
   2  14  10          4.42          4.35         6.38 o
   3  14  10        213.45        223.00        10.07 o
   4  14  10        109.96         99.95         6.40 o
   5  14  10         20.84         21.24         6.19 o
   1  -7  11        140.61        127.43        10.53 o
   2  -7  11          7.51          9.12         7.36 o
   3  -7  11          2.33         -5.27         7.18 o
   4  -7  11          0.15          3.41         8.35 o
  -2  -6  11         87.00         84.20         9.01 o
  -1  -6  11         48.10         54.51         7.60 o
   0  -6  11          1.80          0.06         6.58 o
   1  -6  11         10.44          5.12         7.10 o
   2  -6  11          3.58          4.86         6.94 o
   3  -6  11         16.42          8.74         6.20 o
   4  -6  11         19.57         23.57         7.21 o
   5  -6  11        155.83        138.31         8.58 o
   6  -6  11         23.33         11.65         8.92 o
   7  -6  11          8.07          5.67         9.36 o
  -3  -5  11          2.90          1.17         6.71 o
  -2  -5  11          2.12          2.98         6.05 o
  -1  -5  11         19.56         13.19         6.68 o
   0  -5  11          1.44          5.55         5.99 o
   1  -5  11         35.95         21.81         7.31 o
   2  -5  11         59.24         59.73         6.74 o
   3  -5  11          1.15         -1.53         6.06 o
   4  -5  11         88.48         84.60         7.48 o
   5  -5  11         79.18         72.98         9.93 o
   6  -5  11          3.22          2.80         5.47 o
   7  -5  11          0.24         11.67         7.33 o
   8  -5  11         60.18         45.32         6.72 o
  -4  -4  11        243.30        226.73        10.63 o
  -3  -4  11         34.67         43.46         7.07 o
  -2  -4  11         13.75         14.44         4.98 o
  -1  -4  11          2.80         -1.39         5.40 o
   0  -4  11        199.87        213.96         8.42 o
   1  -4  11        117.54        114.33         7.59 o
   2  -4  11          3.33          7.81         5.30 o
   3  -4  11         68.10         71.52         6.22 o
   4  -4  11         18.07         12.51         5.14 o
   5  -4  11         63.96         59.91         9.01 o
   6  -4  11        413.82        382.48        27.47 o
   7  -4  11         57.39         43.76         5.69 o
   8  -4  11          6.72          3.15         5.98 o
   9  -4  11         41.49         33.55         5.33 o
  -5  -3  11        267.97        260.54         8.52 o
  -4  -3  11         31.76         21.90         7.83 o
  -3  -3  11         72.23         64.66         6.17 o
  -2  -3  11         75.34         72.51         5.85 o
  -1  -3  11        231.67        252.19         9.72 o
   0  -3  11         25.53         18.60         4.69 o
   1  -3  11         17.90         17.14         4.67 o
   2  -3  11         92.59         86.02         5.67 o
   3  -3  11         35.79         39.49         6.99 o
   4  -3  11         88.52         73.58         6.88 o
   5  -3  11          0.05         -5.93         6.08 o
   6  -3  11          0.02          2.71         4.06 o
   7  -3  11        254.76        232.39         7.03 o
   8  -3  11        113.60        107.67         5.03 o
  -5  -2  11          1.43          4.25         7.21 o
  -4  -2  11         34.27         36.33         5.67 o
  -3  -2  11         35.93         40.26         4.88 o
  -2  -2  11         27.90         22.94         5.01 o
  -1  -2  11         69.79         57.64         4.78 o
   0  -2  11        154.01        162.83         7.02 o
   1  -2  11        211.44        213.30         8.21 o
   2  -2  11         32.05         30.54         4.30 o
   3  -2  11         58.36         55.91         4.63 o
   4  -2  11         28.45         30.03         3.91 o
   5  -2  11         82.86         79.86         4.39 o
   6  -2  11         67.95         46.33         3.78 o
   7  -2  11         13.78         10.03         2.83 o
  -5  -1  11          0.20          5.55         6.90 o
  -4  -1  11          8.55          8.18         5.92 o
  -3  -1  11        211.74        187.06         8.40 o
  -2  -1  11         16.28         15.33         4.82 o
  -1  -1  11         61.89         67.28         5.23 o
   0  -1  11         24.29         28.86         7.02 o
   1  -1  11         64.06         64.06         5.27 o
   2  -1  11        511.70        533.54        13.30 o
   3  -1  11         53.72         38.55         3.84 o
   4  -1  11        264.11        262.68         8.95 o
   5  -1  11         83.06         69.38         3.96 o
   6  -1  11        576.24        517.55        13.04 o
  -6   0  11          1.73          5.36         5.35 o
  -5   0  11        115.17         93.06         7.56 o
  -4   0  11          2.35          5.69         4.79 o
  -3   0  11         42.88         44.68         5.55 o
  -2   0  11        145.71        137.98         9.47 o
  -1   0  11        233.16        246.42         7.00 o
   0   0  11        240.28        248.38         7.39 o
   1   0  11         39.62         41.58         3.80 o
   2   0  11        169.76        172.59         6.27 o
   3   0  11         25.35         33.61         3.36 o
   4   0  11         54.03         58.96         3.48 o
   5   0  11        156.55        148.62         4.74 o
   6   0  11         45.30         39.78         2.07 o
  -6   1  11         72.95         83.53        11.85 o
  -5   1  11         32.29         30.04         5.55 o
  -4   1  11        496.12        502.47        11.95 o
  -3   1  11        136.73        134.46         6.59 o
  -2   1  11         48.76         40.09         4.11 o
  -1   1  11          5.60          5.58         3.53 o
   0   1  11        275.72        279.51         7.77 o
   1   1  11          9.91         11.31         2.93 o
   2   1  11          5.45          9.22         5.18 o
   3   1  11          3.77          4.00         2.48 o
   4   1  11          9.21         12.86         2.93 o
   5   1  11         28.01         28.38         2.49 o
   6   1  11         57.33         47.47         1.51 o
  -6   2  11         17.25         13.71         6.10 o
  -5   2  11         18.20         17.78         8.64 o
  -4   2  11        145.18        135.81        13.31 o
  -3   2  11         14.66         13.41         3.98 o
  -2   2  11          1.17          0.96         3.77 o
  -1   2  11        562.23        556.24        13.32 o
   0   2  11        168.67        168.83         6.27 o
   1   2  11          0.68          1.12         2.84 o
   2   2  11         57.61         66.00         4.54 o
   3   2  11         72.29         76.83         3.65 o
   4   2  11        215.62        209.38         5.72 o
   5   2  11         99.98        107.66         3.58 o
  -6   3  11        160.85        159.56         7.43 o
  -5   3  11        168.03        165.31         7.75 o
  -4   3  11          3.58          1.53         3.98 o
  -3   3  11        270.70        285.11         8.09 o
  -2   3  11          0.61          1.36         3.87 o
  -1   3  11         55.14         57.03         5.53 o
   0   3  11        216.96        214.88         6.25 o
   1   3  11        968.12        981.93        19.54 o
   2   3  11         44.02         45.02         6.30 o
   3   3  11        161.98        170.57         5.38 o
   4   3  11         35.26         37.93         2.37 o
   5   3  11        379.57        387.73         9.11 o
   6   3  11          8.34          9.24         1.42 o
  -6   4  11         34.81         39.16         6.44 o
  -5   4  11          1.12         -2.79         5.04 o
  -4   4  11         85.33         86.33         5.28 o
  -3   4  11          1.67          2.28         3.71 o
  -2   4  11        295.10        292.06         8.07 o
  -1   4  11         31.52         49.89         4.07 o
   0   4  11        199.92        181.27         5.61 o
   1   4  11       1017.34       1050.07        20.02 o
   2   4  11        391.23        396.10         9.77 o
   3   4  11         35.34         41.34         3.14 o
   4   4  11         87.60         87.29         3.53 o
   5   4  11         44.51         44.47         2.46 o
   6   4  11        281.49        284.18         6.80 o
  -6   5  11          0.09         -8.02         8.02 o
  -5   5  11        127.35        132.73         6.13 o
  -4   5  11         66.26         71.39         5.14 o
  -3   5  11          1.56         -1.23         8.17 o
  -2   5  11          4.03         11.05         3.78 o
  -1   5  11        568.39        627.88        12.79 o
   0   5  11         29.73         25.09         3.07 o
   1   5  11        332.12        321.91         8.06 o
   2   5  11         47.66         42.90         3.00 o
   3   5  11        620.05        611.43        14.14 o
   4   5  11         47.89         47.29         3.99 o
   5   5  11          9.94         13.66         2.09 o
   6   5  11        173.32        144.17         7.38 o
   7   5  11        244.57        243.30         7.10 o
  -6   6  11         44.14         37.04         9.86 o
  -5   6  11        253.89        253.86        21.60 o
  -4   6  11          3.27          3.67         4.56 o
  -3   6  11          2.49         -0.44         3.97 o
  -2   6  11          2.29          4.11         3.66 o
  -1   6  11         18.42         19.80         3.55 o
   0   6  11        704.44        735.48        23.70 o
   1   6  11         29.87         34.64         3.80 o
   2   6  11        416.91        433.69         9.34 o
   3   6  11        121.93        129.88         4.65 o
   4   6  11        434.28        442.73         8.97 o
   5   6  11         15.51          8.73         2.47 o
   6   6  11        101.86        113.89         4.13 o
   7   6  11        536.99        507.55        10.81 o
   8   6  11        303.66        304.54         6.54 o
  -5   7  11         36.34         32.49         5.86 o
  -4   7  11         17.24         15.28         5.98 o
  -3   7  11        435.33        451.28        16.20 o
  -2   7  11         10.98          9.25         4.08 o
  -1   7  11         64.02         65.30         4.67 o
   0   7  11        356.73        346.96         9.28 o
   1   7  11        181.69        177.84         8.12 o
   2   7  11        168.02        150.30         5.33 o
   3   7  11        104.25        100.33         4.38 o
   4   7  11          3.86          3.57         2.65 o
   5   7  11        138.37        149.70         5.78 o
   6   7  11         22.72         16.14         5.06 o
   7   7  11         51.26         51.99         3.43 o
   8   7  11        150.19        135.89         5.05 o
   9   7  11         18.86         13.41         3.89 o
  10   7  11          0.46          0.48         2.98 o
  -5   8  11          0.00          6.82         6.05 o
  -4   8  11        102.14         95.97         6.13 o
  -3   8  11         13.02         15.08         4.77 o
  -2   8  11        178.12        168.37         6.36 o
  -1   8  11        204.61        200.08         7.64 o
   0   8  11          0.08         -0.67         3.47 o
   1   8  11         12.17          8.82         3.44 o
   2   8  11        134.19        135.74         5.56 o
   3   8  11         29.34         26.28         3.63 o
   4   8  11        171.38        172.63         6.38 o
   5   8  11         21.99         37.90         6.68 o
   6   8  11         76.21         67.25         6.11 o
   7   8  11         79.47         75.92         5.12 o
   8   8  11         28.43         29.00         4.70 o
   9   8  11          2.12          0.93         4.30 o
  10   8  11          7.34          6.95         4.91 o
  11   8  11         16.45         12.18         4.99 o
  12   8  11          0.48          3.84        10.49 o
  -4   9  11          3.63         -0.38         6.44 o
  -3   9  11         12.71          8.46         6.01 o
  -2   9  11          7.82          9.82         5.07 o
  -1   9  11         29.90         23.66         4.15 o
   0   9  11        149.69        147.07         6.84 o
   1   9  11        550.63        563.39        16.47 o
   2   9  11         88.95         85.53         4.75 o
   3   9  11        262.46        260.25         8.13 o
   4   9  11          9.69          9.74         3.98 o
   5   9  11        241.77        248.69         9.28 o
   6   9  11        514.11        514.07        12.08 o
   7   9  11        245.89        238.71         7.99 o
   8   9  11        172.28        156.98         6.74 o
   9   9  11          6.30          7.02         5.29 o
  10   9  11          7.12          2.72         5.57 o
  11   9  11         21.49         20.19         7.83 o
  -4  10  11          6.52          3.58         5.38 o
  -3  10  11          5.43         10.87         5.62 o
  -2  10  11          0.54          0.48         5.34 o
  -1  10  11        199.32        206.82         7.69 o
   0  10  11        130.76        117.80         6.09 o
   1  10  11         17.32         13.62         3.73 o
   2  10  11        504.81        515.60        17.27 o
   3  10  11         14.32         12.58         4.71 o
   4  10  11        150.73        150.09         6.62 o
   5  10  11        408.01        428.47        17.81 o
   6  10  11          6.29          2.37         4.27 o
   7  10  11         14.78         10.89         5.22 o
   8  10  11         13.38          6.94         5.96 o
   9  10  11         10.14          5.49         5.68 o
  10  10  11          3.12         -0.37         6.84 o
  11  10  11          9.94          5.27         6.76 o
  -3  11  11        106.69         96.75         7.02 o
  -2  11  11        374.59        398.72        10.85 o
  -1  11  11         17.12         19.16         5.37 o
   0  11  11        353.34        341.35        12.25 o
   1  11  11        419.59        414.04        11.33 o
   2  11  11        223.27        227.84         7.54 o
   3  11  11          9.36          7.86         4.93 o
   4  11  11         28.68         27.73         5.21 o
   5  11  11         56.33         59.74         5.62 o
   6  11  11        260.95        256.65        14.65 o
   7  11  11          0.10         -0.91         5.87 o
   8  11  11         25.58         27.53         7.05 o
   9  11  11         25.17         23.12         6.78 o
  10  11  11          3.56          5.10         9.90 o
  -2  12  11        130.44        134.28         7.91 o
  -1  12  11        121.01        118.57         8.03 o
   0  12  11         25.83         20.90         5.90 o
   1  12  11         11.37         14.13         5.48 o
   2  12  11          7.33         15.68         5.90 o
   3  12  11         40.24         52.00         6.05 o
   4  12  11         36.53         41.07         5.99 o
   5  12  11          1.13          5.25         5.49 o
   6  12  11         98.29        106.98         6.75 o
   7  12  11         58.78         45.18         6.61 o
   8  12  11         22.57         23.31         7.16 o
   9  12  11         34.66         19.73         7.70 o
   0  13  11          1.41         -4.52         6.86 o
   1  13  11        372.73        389.44        15.12 o
   2  13  11         19.02         15.21         9.26 o
   3  13  11         98.13         99.46         8.80 o
   4  13  11        252.02        244.75         9.64 o
   5  13  11         60.04         53.97         6.51 o
   6  13  11        174.28        158.55        20.15 o
   7  13  11        138.34        133.82         8.29 o
   3  14  11         22.00         20.52         6.02 o
   4  14  11          3.26          6.38         6.84 o
   5  14  11         24.98         27.90         7.75 o
   1  -6  12         53.63         55.00         8.83 o
   2  -6  12        150.93        134.87         8.54 o
   3  -6  12         59.38         55.43         9.37 o
   4  -6  12        448.41        392.75        13.17 o
   5  -6  12        226.33        171.59        13.00 o
  -1  -5  12        201.91        192.94         9.32 o
   0  -5  12        225.89        215.64         8.87 o
   1  -5  12         86.85         94.73        10.92 o
   2  -5  12        103.88         93.96         8.17 o
   3  -5  12        163.47        164.31         8.30 o
   4  -5  12        187.04        167.20        10.66 o
   5  -5  12        171.80        168.93        12.09 o
   6  -5  12        159.04        148.64         9.16 o
   7  -5  12        212.90        150.56         9.74 o
  -2  -4  12        222.92        199.30         9.92 o
  -1  -4  12         88.48         96.91         7.96 o
   0  -4  12         28.00         17.56         5.71 o
   1  -4  12        393.60        400.41        11.89 o
   2  -4  12        265.41        260.36        11.25 o
   3  -4  12        351.91        366.72        11.56 o
   4  -4  12        258.40        270.34        11.70 o
   5  -4  12          4.00          7.15         7.22 o
   6  -4  12        126.60        101.40         7.26 o
   7  -4  12        483.52        472.66        11.78 o
   8  -4  12         15.86          1.63         5.40 o
  -3  -3  12          0.73         -5.14         6.17 o
  -2  -3  12          4.87          8.76         6.34 o
  -1  -3  12        266.06        286.12        10.73 o
   0  -3  12         28.11         20.14         6.15 o
   1  -3  12        122.90        113.59         8.59 o
   2  -3  12        579.21        611.51        24.67 o
   3  -3  12        145.41        162.52         6.96 o
   4  -3  12          1.12          1.18         4.68 o
   5  -3  12        110.03         99.71         6.53 o
   6  -3  12        130.52        110.90         6.20 o
   7  -3  12         36.34         28.31         5.23 o
   8  -3  12        371.91        345.06         9.70 o
  -4  -2  12         25.85         24.99         5.93 o
  -3  -2  12         13.25         13.73         8.00 o
  -2  -2  12        186.79        186.35         7.89 o
  -1  -2  12          6.38          9.02         6.07 o
   0  -2  12        893.71        941.42        20.66 o
   1  -2  12         87.64         92.54         6.63 o
   2  -2  12         42.38         44.13         5.42 o
   3  -2  12        798.02        878.16        19.01 o
   4  -2  12         49.82         52.51         5.23 o
   5  -2  12         13.19         17.69         9.47 o
   6  -2  12        238.38        257.49         7.70 o
   7  -2  12        172.68        137.79         9.96 o
  -4  -1  12        242.47        229.02         8.91 o
  -3  -1  12          7.22          7.16         5.44 o
  -2  -1  12          4.00         13.20         4.90 o
  -1  -1  12        210.10        207.05         7.87 o
   0  -1  12        176.30        176.93         7.01 o
   1  -1  12        581.68        613.19        15.67 o
   2  -1  12        232.67        245.76         8.18 o
   3  -1  12        369.69        367.78        11.17 o
   4  -1  12        501.90        581.13        13.56 o
   5  -1  12        167.43        177.21         6.11 o
   6  -1  12         15.44         14.61         2.84 o
   7  -1  12        341.03        339.45         7.74 o
  -5   0  12        111.22         96.98         7.13 o
  -4   0  12        134.59        149.72         7.23 o
  -3   0  12        177.41        184.60         9.02 o
  -2   0  12          8.14          6.30         4.72 o
  -1   0  12         58.07         52.90        10.37 o
   0   0  12        137.65        154.95         8.33 o
   1   0  12        170.94        193.51         7.05 o
   2   0  12       1120.07       1199.52        23.30 o
   3   0  12        123.50        155.21         6.04 o
   4   0  12         79.02         72.95         3.83 o
   5   0  12         80.79         76.34         3.64 o
   6   0  12        887.10        924.06        15.88 o
  -5   1  12        243.35        257.47         9.67 o
  -4   1  12        133.89        126.59         6.41 o
  -3   1  12         66.97         61.56         5.34 o
  -2   1  12        824.63        855.38        17.29 o
  -1   1  12        193.57        191.21         6.54 o
   0   1  12          9.35          7.96         3.80 o
   1   1  12        796.38        841.38        20.58 o
   2   1  12         23.65         18.18         3.57 o
   3   1  12        154.23        145.34         5.60 o
   4   1  12        252.85        256.45         9.52 o
   5   1  12        203.04        206.27         6.19 o
   6   1  12        239.22        242.85         5.44 o
  -5   2  12         27.40         20.54         7.21 o
  -4   2  12        242.74        231.43         8.78 o
  -3   2  12        298.80        307.28        14.40 o
  -2   2  12         74.23         85.95         7.47 o
  -1   2  12        553.52        569.25        13.51 o
   0   2  12        598.87        638.17        15.58 o
   1   2  12          0.46         -3.26         3.26 o
   2   2  12        236.05        240.24         7.25 o
   3   2  12        367.08        380.50        10.76 o
   4   2  12       1128.48       1189.07        22.13 o
   5   2  12        217.91        215.60         7.49 o
   6   2  12         15.32         12.47         1.77 o
  -5   3  12        543.73        563.88        14.93 o
  -4   3  12        117.30         97.42         6.15 o
  -3   3  12        308.91        316.25        19.28 o
  -2   3  12        294.27        294.18        11.92 o
  -1   3  12        144.27        148.24        11.24 o
   0   3  12       1170.96       1205.50        38.83 o
   1   3  12         15.82         16.93         3.51 o
   2   3  12        123.44        136.16         6.20 o
   3   3  12       3622.36       3854.36        65.17 o
   4   3  12        500.17        526.51        12.15 o
   5   3  12        520.48        533.55        12.35 o
   6   3  12        222.69        224.93         6.03 o
  -5   4  12          9.44         11.84         5.75 o
  -4   4  12        721.91        729.45        17.72 o
  -3   4  12        307.94        289.39         9.40 o
  -2   4  12        194.09        190.05         6.88 o
  -1   4  12       1165.68       1222.38        23.73 o
   0   4  12         65.35         71.57         5.23 o
   1   4  12        288.46        286.93         9.89 o
   2   4  12       1472.30       1462.79        50.19 o
   3   4  12        477.03        472.31        16.16 o
   4   4  12       1589.66       1658.94        30.52 o
   5   4  12        459.84        477.99        11.41 o
   6   4  12          0.39          1.29         2.04 o
  -5   5  12         55.87         53.42         5.39 o
  -4   5  12        124.27        117.70         7.15 o
  -3   5  12        819.63        871.32        18.19 o
  -2   5  12         25.81         29.56         4.84 o
  -1   5  12        110.24        115.51         5.19 o
   0   5  12         87.86         81.34         5.34 o
   1   5  12         13.56          8.68         3.11 o
   2   5  12        979.49        999.96        22.02 o
   3   5  12       1187.50       1243.25        24.42 o
   4   5  12        165.73        167.76         4.94 o
   5   5  12        514.25        501.47        11.65 o
   6   5  12         10.89          9.70         2.08 o
   7   5  12         84.76         77.62         3.10 o
  -5   6  12        682.93        678.21        16.44 o
  -4   6  12        179.30        173.53         8.30 o
  -3   6  12          3.89          2.81         5.08 o
  -2   6  12        175.04        176.06         6.32 o
  -1   6  12         23.48         21.13         3.71 o
   0   6  12         20.26         15.52         3.42 o
   1   6  12         17.12         13.13         2.88 o
   2   6  12          8.72          8.17         4.61 o
   3   6  12        454.82        473.21        10.99 o
   4   6  12        411.25        418.96         9.28 o
   5   6  12        165.16        162.40         5.08 o
   6   6  12        116.49        123.34         4.32 o
   7   6  12         89.31         90.93         3.84 o
   8   6  12         79.27         68.86         2.86 o
  -5   7  12         91.14         86.07         6.39 o
  -4   7  12        250.10        283.35         8.77 o
  -3   7  12         56.93         56.74         5.31 o
  -2   7  12          4.19          1.45         4.86 o
  -1   7  12        187.05        209.62         7.05 o
   0   7  12        977.75        977.62        19.43 o
   1   7  12         54.39         57.64         3.80 o
   2   7  12        121.29        113.12         6.49 o
   3   7  12         34.10         35.02         3.27 o
   4   7  12          9.39         12.52         3.06 o
   5   7  12        480.15        485.48        17.90 o
   6   7  12         67.33         61.94         3.70 o
   7   7  12          3.00         21.45         3.72 o
   8   7  12        879.95        979.30        18.33 o
   9   7  12        492.66        484.71        19.22 o
  -4   8  12         57.64         60.68         7.74 o
  -3   8  12        223.25        211.51         9.92 o
  -2   8  12        357.20        341.90        10.51 o
  -1   8  12          5.83          4.84         4.45 o
   0   8  12        348.15        361.28         9.63 o
   1   8  12       1458.04       1530.52        28.36 o
   2   8  12        217.58        212.52         6.58 o
   3   8  12        578.21        584.80        12.53 o
   4   8  12        134.99        150.91         5.36 o
   5   8  12        220.25        220.81         7.34 o
   6   8  12        594.59        607.35        13.06 o
   7   8  12         65.59         68.81         4.89 o
   8   8  12        720.08        804.45        23.74 o
   9   8  12        266.20        268.04         7.70 o
  10   8  12         48.30         43.82         5.25 o
  11   8  12         79.68         55.67         5.42 o
  -4   9  12        730.07        715.08        15.36 o
  -3   9  12         86.73         87.61         5.79 o
  -2   9  12         99.38         96.22         6.25 o
  -1   9  12        702.68        706.45        14.94 o
   0   9  12          3.96          3.04         4.37 o
   1   9  12        364.92        381.19        10.04 o
   2   9  12       1739.32       1791.05        32.24 o
   3   9  12        113.45        119.76         5.51 o
   4   9  12        692.93        717.37        17.68 o
   5   9  12        121.74        134.31         7.28 o
   6   9  12         11.07         10.29         4.26 o
   7   9  12       1375.10       1481.95        27.35 o
   8   9  12        388.65        412.67        11.20 o
   9   9  12         25.36         19.40         7.98 o
  10   9  12        241.26        253.83         9.92 o
  11   9  12        155.96        136.16         6.77 o
  -3  10  12        845.36        865.23        19.44 o
  -2  10  12         44.59         33.20         6.31 o
  -1  10  12         23.74         19.98         4.24 o
   0  10  12        497.11        543.27        13.89 o
   1  10  12        320.44        305.10         9.14 o
   2  10  12        364.62        386.36        10.66 o
   3  10  12        605.06        644.66        16.40 o
   4  10  12         36.87         43.17         5.01 o
   5  10  12         43.21         38.63         6.02 o
   6  10  12        213.72        204.08         8.15 o
   7  10  12        241.09        236.32         9.47 o
   8  10  12        270.94        266.83         8.80 o
   9  10  12        119.53        125.98        14.44 o
  10  10  12          1.88         -5.28         7.86 o
  -2  11  12        529.79        499.36        21.74 o
  -1  11  12        140.48        152.14         9.29 o
   0  11  12          0.38         -0.02         5.64 o
   1  11  12        222.55        228.35         8.49 o
   2  11  12          9.48          7.71        10.88 o
   3  11  12         65.19         59.21         6.68 o
   4  11  12       1161.64       1247.64        45.32 o
   5  11  12         12.89         20.25         5.57 o
   6  11  12        179.59        166.14         8.76 o
   7  11  12        506.53        492.11        13.21 o
   8  11  12          5.10         -1.96         6.37 o
   9  11  12        242.77        222.67        10.17 o
  -1  12  12        351.60        334.48         9.83 o
   0  12  12          3.70          2.74         6.41 o
   1  12  12          0.34         -5.60         5.70 o
   2  12  12        242.65        210.73         9.05 o
   3  12  12         55.40         44.41         6.25 o
   4  12  12         46.88         45.87         7.05 o
   5  12  12        896.63        881.22        21.57 o
   6  12  12         28.22         23.98         5.17 o
   7  12  12         31.69         29.74         8.28 o
   8  12  12        165.19        147.63         8.18 o
   1  13  12        106.59         90.58         6.94 o
   2  13  12        216.79        201.78        18.51 o
   3  13  12        465.58        456.89        15.32 o
   4  13  12         91.83         80.30         5.97 o
   5  13  12          4.43         -1.37         8.92 o
   6  13  12        159.22        145.62         9.76 o
   7  13  12          0.28         -3.23         7.49 o
   2  -5  13          2.81          8.85         7.98 o
   3  -5  13         34.05         22.23         8.81 o
   4  -5  13        148.49        126.07        10.17 o
   5  -5  13          7.19          0.93         8.61 o
   0  -4  13        134.78        127.12        14.69 o
   1  -4  13          5.63         10.70         6.08 o
   2  -4  13        124.26        114.72        10.08 o
   3  -4  13          2.26         -1.68         8.53 o
   4  -4  13          5.72          1.04         7.76 o
   5  -4  13        109.43         87.82         9.52 o
   6  -4  13         84.99         65.17         7.87 o
   7  -4  13          3.47         -2.37         8.09 o
  -2  -3  13         13.62         12.96         8.20 o
  -1  -3  13          4.98          3.75         8.72 o
   0  -3  13         55.08         59.72         9.80 o
   1  -3  13         17.26         14.82         6.26 o
   2  -3  13         19.43         24.42         8.04 o
   3  -3  13         16.15         10.99         6.18 o
   4  -3  13         31.08         30.82         6.80 o
   5  -3  13         16.45         21.99         6.29 o
   6  -3  13        164.66        148.93         9.84 o
   7  -3  13         70.81         53.27         6.40 o
   8  -3  13         50.28         37.10         4.38 o
  -3  -2  13         25.95         24.46         6.48 o
  -2  -2  13         18.14         19.54         6.71 o
  -1  -2  13          0.15         -4.01         6.18 o
   0  -2  13          2.06          3.51         6.32 o
   1  -2  13         48.41         43.86         5.33 o
   2  -2  13        178.41        178.43         7.69 o
   3  -2  13        256.09        279.60         9.54 o
   4  -2  13         43.28         41.98         5.68 o
   5  -2  13         19.28         22.97         6.36 o
   6  -2  13          0.52          3.55         4.58 o
   7  -2  13         17.37          8.98         4.25 o
  -3  -1  13         11.24         13.72         7.62 o
  -2  -1  13          9.59         11.21         5.52 o
  -1  -1  13         35.38         38.99        11.39 o
   0  -1  13          0.62          5.82         4.77 o
   1  -1  13         46.06         51.39         5.90 o
   2  -1  13          7.91         12.09         4.68 o
   3  -1  13        287.93        281.13        10.66 o
   4  -1  13        203.15        206.31        16.97 o
   5  -1  13          2.41          4.67         4.31 o
   6  -1  13        211.63        196.00         6.50 o
   7  -1  13         38.37         30.70         2.80 o
  -4   0  13         90.66         76.28         7.67 o
  -3   0  13         11.40          5.04         5.11 o
  -2   0  13         27.77         21.07         5.10 o
  -1   0  13         33.30         34.06         6.12 o
   0   0  13        113.12        102.22         8.31 o
   1   0  13          1.87          4.53         5.64 o
   2   0  13        281.39        285.83        11.21 o
   3   0  13         39.68         36.34         4.46 o
   4   0  13         15.20         18.56         4.57 o
   5   0  13         45.28         39.48         6.02 o
   6   0  13          7.35          7.93         4.10 o
  -4   1  13         55.13         58.56        14.58 o
  -3   1  13         17.68         19.17         5.09 o
  -2   1  13         25.75         23.23         4.59 o
  -1   1  13          0.08          2.69         4.64 o
   0   1  13         49.34         42.41         4.69 o
   1   1  13         30.86         31.30         4.66 o
   2   1  13          6.97          6.74         4.61 o
   3   1  13          9.80         22.10         4.03 o
   4   1  13        157.76        166.37         6.16 o
   5   1  13         19.12         22.76         3.17 o
   6   1  13        347.86        313.63        10.19 o
  -4   2  13          9.77         19.90         8.92 o
  -3   2  13          0.16         -1.20         5.57 o
  -2   2  13         17.42         18.89         4.86 o
  -1   2  13         20.39         14.95         4.49 o
   0   2  13          1.32         -0.94         4.97 o
   1   2  13         83.98         84.92         5.14 o
   2   2  13         30.96         30.02         3.89 o
   3   2  13        205.46        208.85         6.33 o
   4   2  13        128.12        125.70         4.73 o
   5   2  13          3.71          3.31         3.09 o
   6   2  13        114.63        121.77         4.24 o
  -4   3  13         19.35         15.36         6.49 o
  -3   3  13        220.17        214.11         7.56 o
  -2   3  13         46.05         50.67         4.77 o
  -1   3  13         65.75         62.79         4.74 o
   0   3  13          0.03         -3.18         3.71 o
   1   3  13        227.41        204.36         6.53 o
   2   3  13         35.75         30.15         3.54 o
   3   3  13         68.91         71.42         3.91 o
   4   3  13        406.09        437.89        12.58 o
   5   3  13         16.00         15.08         3.07 o
   6   3  13         28.93         26.41         2.58 o
  -4   4  13          0.25          0.82         5.32 o
  -3   4  13         17.56         16.47         4.75 o
  -2   4  13         43.86         44.37         4.68 o
  -1   4  13        196.15        201.46         6.58 o
   0   4  13         34.11         36.32         4.77 o
   1   4  13        242.94        241.61         7.19 o
   2   4  13         57.22         61.71         3.76 o
   3   4  13          6.48          7.49         2.85 o
   4   4  13         26.38         29.13         2.99 o
   5   4  13         18.88         21.91         3.24 o
   6   4  13         53.15         48.90         3.23 o
  -4   5  13        120.19        120.47         6.62 o
  -3   5  13          0.22         -1.81         4.76 o
  -2   5  13        160.84        158.05         6.30 o
  -1   5  13         16.52         12.14         4.05 o
   0   5  13        143.71        137.40         5.45 o
   1   5  13          7.41          8.21         3.49 o
   2   5  13        969.86        984.60        18.86 o
   3   5  13         54.08         47.44         4.10 o
   4   5  13          8.99          7.15         2.82 o
   5   5  13        139.34        140.46         5.08 o
   6   5  13          0.14          1.66         2.50 o
   7   5  13        295.19        278.40         6.43 o
  -4   6  13         33.67         30.93        12.38 o
  -3   6  13         39.82         37.32         5.67 o
  -2   6  13         43.54         35.49         5.01 o
  -1   6  13         13.63         10.11         4.12 o
   0   6  13          6.92         10.42         4.74 o
   1   6  13          3.68          1.44         4.56 o
   2   6  13         88.52         84.06         4.42 o
   3   6  13        341.40        340.56         9.36 o
   4   6  13         79.61         78.36         4.76 o
   5   6  13        101.35         95.16         4.46 o
   6   6  13        138.75        137.78         4.91 o
   7   6  13         16.22         12.68         2.77 o
  -4   7  13        318.33        307.50        11.09 o
  -3   7  13         63.24         69.02         5.80 o
  -2   7  13        180.44        200.97         7.37 o
  -1   7  13         32.02         26.93         4.11 o
   0   7  13        401.32        399.80         9.92 o
   1   7  13        348.60        355.54        18.53 o
   2   7  13        329.23        322.46         8.06 o
   3   7  13         37.34         32.87         7.15 o
   4   7  13          6.10          4.57         3.20 o
   5   7  13        348.35        344.73         9.00 o
   6   7  13         12.24         10.47         3.20 o
   7   7  13         23.94         27.97         3.72 o
   8   7  13         91.86         79.45         3.99 o
  -3   8  13         56.15         55.15         6.68 o
  -2   8  13          4.88          2.05         6.11 o
  -1   8  13          0.28          0.73         7.00 o
   0   8  13         58.45         53.45         4.38 o
   1   8  13          3.48          1.48         4.02 o
   2   8  13        589.63        578.28        12.92 o
   3   8  13          4.03          8.13         4.07 o
   4   8  13        273.52        266.91        10.23 o
   5   8  13         13.91         12.77         4.08 o
   6   8  13         53.38         55.59         5.78 o
   7   8  13          0.14          2.16         3.95 o
   8   8  13        100.16        102.90         5.44 o
   9   8  13          6.57          5.59         4.13 o
  10   8  13         12.27          9.95         3.75 o
  -3   9  13         69.99         56.59         7.51 o
  -2   9  13         31.62         24.97         5.77 o
  -1   9  13         55.85         64.24         5.63 o
   0   9  13          7.18          9.56         4.75 o
   1   9  13          0.07          0.90         3.83 o
   2   9  13         25.14         22.95         6.51 o
   3   9  13         42.02         38.88         4.73 o
   4   9  13         13.60         10.86         4.04 o
   5   9  13        149.67        156.11        12.71 o
   6   9  13          0.46         -4.56         4.72 o
   7   9  13         62.12         63.97         5.50 o
   8   9  13        126.65        136.02         6.72 o
   9   9  13          3.57          3.78         5.03 o
  10   9  13         54.08         52.19         6.59 o
  -2  10  13         85.91         96.11         6.31 o
  -1  10  13        103.12         91.98         6.93 o
   0  10  13         88.99         96.61         9.01 o
   1  10  13        137.84        129.60         6.20 o
   2  10  13         10.19         14.51         5.06 o
   3  10  13         18.51         23.20         5.25 o
   4  10  13          0.14          1.83         5.61 o
   5  10  13         87.84         83.68         6.01 o
   6  10  13        264.22        285.77         9.53 o
   7  10  13         34.97         29.13         6.07 o
   8  10  13         73.10         63.80         6.24 o
   9  10  13         59.73         55.95         6.71 o
  10  10  13         23.25         21.79         7.68 o
  -1  11  13         40.76         37.73         5.43 o
   0  11  13         17.83         10.00         7.15 o
   1  11  13         24.60         26.16         6.15 o
   2  11  13        150.67        136.46         6.27 o
   3  11  13         23.42         29.75         5.78 o
   4  11  13          0.02          0.59         5.45 o
   5  11  13         12.93         14.00         6.12 o
   6  11  13        152.32        165.94        14.91 o
   7  11  13        167.22        164.03         9.21 o
   8  11  13         17.10         21.98         6.08 o
   9  11  13         32.34         11.11        11.89 o
   0  12  13         83.83         84.27         7.51 o
   1  12  13          0.27          1.52         6.42 o
   2  12  13         37.21         36.24         6.10 o
   3  12  13          6.79          5.69         5.96 o
   4  12  13         51.16         52.83         6.56 o
   5  12  13         47.09         51.61         5.69 o
   6  12  13          0.95          3.00         7.11 o
   7  12  13        263.29        261.80        10.52 o
   8  12  13          0.03          4.27         6.52 o
   3  13  13        336.71        330.44        10.13 o
   4  13  13         31.13         19.11         6.81 o
   5  13  13          1.68         -3.65         7.12 o
   6  13  13         55.45         44.16         7.70 o
   3  -4  14         78.87         66.46        10.23 o
   4  -4  14          4.33          3.07         8.46 o
   0  -3  14         88.70         80.24         7.94 o
   1  -3  14        233.19        200.28        13.53 o
   2  -3  14         47.99         35.20         7.54 o
   3  -3  14        127.50        123.05         9.75 o
   4  -3  14         40.01         40.66         7.30 o
   5  -3  14         22.57         27.33         8.11 o
   6  -3  14        208.69        167.78         9.31 o
   7  -3  14         44.10         44.04         6.46 o
  -1  -2  14        235.92        206.19        10.08 o
   0  -2  14         64.71         64.31         7.80 o
   1  -2  14          6.13         -2.19         7.92 o
   2  -2  14        405.04        436.44        23.24 o
   3  -2  14        101.30        103.27         6.90 o
   4  -2  14        230.45        244.87        16.12 o
   5  -2  14        160.40        169.72         7.97 o
   6  -2  14          1.21          1.73         6.29 o
   7  -2  14        145.61        119.97         6.95 o
  -2  -1  14         29.11         36.35         8.67 o
  -1  -1  14          0.30          2.21         6.58 o
   0  -1  14        158.24        156.39         8.05 o
   1  -1  14         49.72         41.58         6.04 o
   2  -1  14        171.04        146.96         8.74 o
   3  -1  14         81.30         83.22         7.11 o
   4  -1  14         12.88         11.85         5.34 o
   5  -1  14        399.64        411.98        22.28 o
   6  -1  14        396.14        402.61        21.76 o
   7  -1  14          2.54         -0.06         5.15 o
  -2   0  14        106.54        110.65         7.14 o
  -1   0  14          5.38          6.65         6.33 o
   0   0  14          2.51          0.04         5.70 o
   1   0  14        473.70        487.37        15.50 o
   2   0  14        181.62        205.60         7.73 o
   3   0  14          7.78          4.82         6.53 o
   4   0  14          0.63         35.99         5.62 o
   5   0  14         65.87         62.23         5.38 o
   6   0  14        381.65        370.96        15.89 o
   7   0  14        492.02        479.05         8.55 o
  -3   1  14        256.45        270.19        15.55 o
  -2   1  14         50.11         50.30         7.60 o
  -1   1  14         48.52         46.29         6.34 o
   0   1  14        281.84        308.22        11.05 o
   1   1  14        179.31        183.07         8.91 o
   2   1  14        598.81        648.41        21.80 o
   3   1  14        833.09        958.13        19.41 o
   4   1  14         10.07         10.54         4.49 o
   5   1  14         25.30         23.56         4.05 o
   6   1  14        291.51        303.27         9.03 o
  -3   2  14         84.91         96.98         7.03 o
  -2   2  14        190.82        177.72         8.18 o
  -1   2  14        142.26        127.76         6.67 o
   0   2  14        234.75        246.83         8.29 o
   1   2  14        956.56       1041.78        21.12 o
   2   2  14       1007.97       1156.63        23.14 o
   3   2  14        445.38        444.71        11.70 o
   4   2  14         31.83         42.41         5.14 o
   5   2  14          3.41          0.64         5.59 o
   6   2  14        336.07        361.18         9.39 o
  -3   3  14         48.17         44.51         5.97 o
  -2   3  14        107.33        103.39         6.51 o
  -1   3  14        714.39        703.03        15.25 o
   0   3  14        177.83        205.67         8.16 o
   1   3  14        539.46        622.38        22.15 o
   2   3  14       1449.55       1548.39        32.49 o
   3   3  14         28.73         25.17         3.81 o
   4   3  14         64.88         67.03         4.10 o
   5   3  14        436.58        461.88        12.22 o
   6   3  14          3.76          6.20         2.82 o
  -3   4  14        335.97        314.37        10.53 o
  -2   4  14         14.83         11.06         5.29 o
  -1   4  14          3.54          2.49         5.12 o
   0   4  14        515.69        522.37        14.26 o
   1   4  14        338.79        346.99         9.08 o
   2   4  14          0.91          1.53         3.67 o
   3   4  14        150.59        151.04         8.06 o
   4   4  14        310.11        327.09        13.79 o
   5   4  14        320.75        325.24        10.04 o
   6   4  14        363.53        369.56        11.76 o
  -3   5  14          0.30          6.63         6.89 o
  -2   5  14        316.99        317.24         9.14 o
  -1   5  14          9.76         38.35         5.08 o
   0   5  14        171.82        158.52         6.36 o
   1   5  14        183.23        180.23         7.01 o
   2   5  14         30.28         30.77         4.01 o
   3   5  14         57.95         57.46         4.02 o
   4   5  14        659.85        671.01        14.88 o
   5   5  14          6.52          8.87         3.06 o
   6   5  14        227.91        202.75        12.36 o
   7   5  14        672.61        732.71        14.26 o
  -3   6  14        153.71        154.47         7.55 o
  -2   6  14         24.87         28.90         5.58 o
  -1   6  14       1021.88       1054.59        21.22 o
   0   6  14         53.61         51.75         4.92 o
   1   6  14         78.04         68.45         4.61 o
   2   6  14        241.25        244.70         7.77 o
   3   6  14        194.06        202.57         6.99 o
   4   6  14         64.53         60.54         4.48 o
   5   6  14        271.34        284.62         9.46 o
   6   6  14          3.47         -0.44         2.91 o
   7   6  14         38.97         38.18         3.79 o
  -3   7  14        206.12        200.47        11.63 o
  -2   7  14        243.10        267.30        12.77 o
  -1   7  14         28.78         26.15         6.44 o
   0   7  14        740.65        757.16        15.18 o
   1   7  14        346.52        359.09         9.60 o
   2   7  14         67.94         73.16        13.13 o
   3   7  14        190.93        192.62         6.46 o
   4   7  14        481.18        482.21        11.06 o
   5   7  14        194.93        202.58         6.26 o
   6   7  14        126.84        140.88         5.75 o
   7   7  14         45.84         65.03         4.69 o
   8   7  14         42.28         44.11         3.62 o
  -2   8  14         37.81         43.23         6.04 o
  -1   8  14        142.65        151.87         7.38 o
   0   8  14         93.18         95.22         9.61 o
   1   8  14        327.30        342.84         9.31 o
   2   8  14        408.42        407.95        23.03 o
   3   8  14        208.40        208.53         7.52 o
   4   8  14        371.95        366.97        13.09 o
   5   8  14        402.30        411.06        12.09 o
   6   8  14         27.43         28.22         4.90 o
   7   8  14        272.97        300.43         8.60 o
   8   8  14         37.16         38.18         4.51 o
   9   8  14        240.69        266.60         9.79 o
  -2   9  14         46.00         39.37         7.31 o
  -1   9  14          4.64         -1.64         5.26 o
   0   9  14        435.61        441.92        11.40 o
   1   9  14        542.46        535.84        13.14 o
   2   9  14        185.21        199.42         7.41 o
   3   9  14        412.14        420.97        16.86 o
   4   9  14         69.83         67.26         5.31 o
   5   9  14         65.36         91.60         6.24 o
   6   9  14        365.90        397.77        14.78 o
   7   9  14         10.07         11.14         6.74 o
   8   9  14        198.48        199.39         7.66 o
   9   9  14        611.18        529.50        12.73 o
  10   9  14        261.43        217.51         7.85 o
  -1  10  14         86.48         84.71         8.39 o
   0  10  14          1.16          2.12         6.08 o
   1  10  14        589.46        590.98        15.81 o
   2  10  14        334.34        341.07        10.03 o
   3  10  14        230.49        243.94         8.05 o
   4  10  14        505.51        488.27        12.93 o
   5  10  14         40.76         40.74         5.89 o
   6  10  14         34.18         27.15         5.89 o
   7  10  14        227.28        223.30        18.56 o
   8  10  14        431.34        439.10        11.07 o
   9  10  14        350.31        326.57        11.23 o
   0  11  14        358.29        341.64        24.74 o
   1  11  14         39.54         35.17         7.24 o
   2  11  14        152.12        138.23        14.46 o
   3  11  14        264.10        228.98        12.53 o
   4  11  14         74.53         70.32        11.83 o
   5  11  14        172.63        158.73        17.73 o
   6  11  14        121.12        115.84         7.56 o
   7  11  14         11.99          8.61         6.46 o
   8  11  14        488.29        445.51        12.03 o
   2  12  14          1.98          2.01         7.91 o
   3  12  14         63.52         65.27         8.42 o
   4  12  14         71.91         61.50         6.07 o
   5  12  14         41.15         31.01         7.30 o
   6  12  14         76.87         67.29         7.20 o
   7  12  14        192.23        207.83        13.25 o
   2  -2  15          4.39         11.68        13.88 o
   3  -2  15          1.21          1.79         8.39 o
   4  -2  15        161.58        156.21         8.76 o
   5  -2  15          9.09         10.33         8.47 o
   6  -2  15          1.25          6.88        11.67 o
   0  -1  15          9.09         11.76         7.34 o
   1  -1  15         15.77         17.95         6.02 o
   2  -1  15          0.57         -2.60         8.58 o
   3  -1  15         13.97         18.62         7.04 o
   4  -1  15          0.00          5.47         7.00 o
   5  -1  15        271.28        284.46        10.38 o
   6  -1  15          6.23         13.62         6.37 o
   7  -1  15          1.77         -0.07         5.31 o
  -1   0  15          5.26         10.44         7.44 o
   0   0  15         25.25         23.64         8.37 o
   1   0  15          0.28          1.00         6.82 o
   2   0  15        126.32        138.58         8.65 o
   3   0  15         49.61         51.74         7.35 o
   4   0  15          6.07          0.67         5.78 o
   5   0  15        556.05        588.94        15.17 o
   6   0  15         25.08         18.81         5.55 o
   7   0  15          2.76         -0.20         4.65 o
  -1   1  15         27.39         30.27         7.67 o
   0   1  15          0.02          1.95         6.39 o
   1   1  15          3.31          5.96         6.34 o
   2   1  15          8.40         16.34         6.31 o
   3   1  15        126.79        123.87         8.78 o
   4   1  15         72.32         62.23         6.07 o
   5   1  15         24.64         26.75         6.51 o
   6   1  15        254.82        257.08         7.64 o
  -1   2  15          0.01         -1.63         6.20 o
   0   2  15         90.32         81.18        11.12 o
   1   2  15         17.81         16.33         5.69 o
   2   2  15          0.11         -3.05         6.14 o
   3   2  15          0.20          5.61         5.49 o
   4   2  15         13.22         13.97         4.42 o
   5   2  15        139.72        139.11         9.74 o
   6   2  15         15.59         12.60         5.32 o
  -2   3  15          1.32          1.27         6.55 o
  -1   3  15         34.60         44.12         6.17 o
   0   3  15         13.65         14.41        10.20 o
   1   3  15         57.63         57.41         5.95 o
   2   3  15         13.92         12.17         4.63 o
   3   3  15         25.54         21.77         5.83 o
   4   3  15        122.02        126.12         7.46 o
   5   3  15          3.89          1.08         4.17 o
   6   3  15        113.41        120.47         7.41 o
  -2   4  15        101.89         91.26         6.80 o
  -1   4  15         17.54         23.88         6.40 o
   0   4  15          1.40          5.68         5.09 o
   1   4  15         48.67         39.24        13.06 o
   2   4  15         10.26         10.51         4.99 o
   3   4  15         48.03         41.30         4.33 o
   4   4  15          1.17          2.81         3.89 o
   5   4  15         46.70         37.82         4.23 o
   6   4  15         17.51         14.63         3.85 o
   7   4  15          5.26          3.56         2.89 o
  -2   5  15         56.78         50.45         8.08 o
  -1   5  15        126.66        127.23         7.81 o
   0   5  15          1.65         -2.89         5.19 o
   1   5  15          0.34         -1.36         5.34 o
   2   5  15        159.22        156.42         6.44 o
   3   5  15          1.81          6.59         6.61 o
   4   5  15         21.64         19.60         4.10 o
   5   5  15        127.33        125.22         6.02 o
   6   5  15         77.72         82.00        11.14 o
   7   5  15         57.12         61.09         8.07 o
  -2   6  15          0.04          0.15         5.77 o
  -1   6  15          0.68         -2.18         5.77 o
   0   6  15         18.77         13.89         5.16 o
   1   6  15         41.24         46.62         5.13 o
   2   6  15          0.01          1.50         5.28 o
   3   6  15          2.90          6.24         4.21 o
   4   6  15          1.08         -2.19         4.10 o
   5   6  15         13.91         18.69         5.06 o
   6   6  15         59.92         59.05         5.55 o
   7   6  15         42.40         46.41         6.49 o
  -1   7  15        225.86        232.68        24.63 o
   0   7  15        215.29        219.33         8.13 o
   1   7  15        148.43        138.57         6.55 o
   2   7  15         11.37         10.52         4.95 o
   3   7  15         54.78         62.16         5.46 o
   4   7  15         28.41         27.59         4.52 o
   5   7  15          6.65         11.95         4.75 o
   6   7  15         14.83         14.10         4.30 o
   7   7  15         62.02         57.08         4.59 o
   8   7  15        124.32        122.34        21.27 o
  -1   8  15         30.79         40.91         6.79 o
   0   8  15        114.40         98.22         8.11 o
   1   8  15         56.41         48.46         5.79 o
   2   8  15          1.28          6.48         7.23 o
   3   8  15          0.46          1.99         5.24 o
   4   8  15          8.81          2.16         5.76 o
   5   8  15        262.94        261.59         8.58 o
   6   8  15         22.98         26.82         5.95 o
   7   8  15         30.73         24.53         5.08 o
   8   8  15         69.59         65.91         5.76 o
   9   8  15          3.63         11.69         5.50 o
   0   9  15         91.03         70.89         6.82 o
   1   9  15        123.67        112.75         6.89 o
   2   9  15         55.51         43.34         5.65 o
   3   9  15         34.16         29.44         6.11 o
   4   9  15         26.09         28.11         5.48 o
   5   9  15        291.88        286.74         9.28 o
   6   9  15        130.31        120.74         6.79 o
   7   9  15         46.44         51.71         6.42 o
   8   9  15          0.37         -2.43         6.01 o
   9   9  15          2.47          3.54         6.22 o
   1  10  15         25.51         23.98         5.36 o
   2  10  15         11.52         11.76         5.85 o
   3  10  15         11.17          3.07         5.82 o
   4  10  15          0.00         -1.37         6.51 o
   5  10  15        116.38        108.45         7.50 o
   6  10  15          1.17          3.25         5.50 o
   7  10  15          6.11          6.48         6.68 o
   8  10  15          2.42          4.07         6.89 o
   2  11  15          0.18         -1.23         7.96 o
   3  11  15        121.34        109.37         8.35 o
   4  11  15          6.70          2.11         8.29 o
   5  11  15        133.30        133.10         7.77 o
   6  11  15          0.52          2.15         7.16 o
   7  11  15         49.04         49.11         8.00 o
   2   0  16         93.61         81.71        13.26 o
   3   0  16         62.39         59.39         8.07 o
   4   0  16          2.78          0.05         8.42 o
   5   0  16        320.20        343.76        11.94 o
   6   0  16         98.43         91.21         7.86 o
   1   1  16        166.22        143.81        10.49 o
   2   1  16        153.97        136.04        12.13 o
   3   1  16        155.52        145.73        11.58 o
   4   1  16        152.33        171.53         9.81 o
   5   1  16         44.52         39.02         7.03 o
   6   1  16        156.52        137.21        13.84 o
   7   1  16        227.97        196.30         8.76 o
   0   2  16         34.74         27.23         6.83 o
   1   2  16        222.34        214.59         8.75 o
   2   2  16        526.74        553.75        18.87 o
   3   2  16        209.84        201.20         8.71 o
   4   2  16         48.96         49.10         7.17 o
   5   2  16        178.98        199.63         8.30 o
   6   2  16         34.93         28.76         5.69 o
   7   2  16        372.91        315.59         6.69 o
   0   3  16        108.42        104.89         7.65 o
   1   3  16        283.77        267.48        10.03 o
   2   3  16        121.85        125.05         6.90 o
   3   3  16        708.79        728.59        28.38 o
   4   3  16        465.32        486.38        19.03 o
   5   3  16         32.83         29.40         5.35 o
   6   3  16        332.21        367.30        20.53 o
   7   3  16        181.32        146.40         4.42 o
   0   4  16          4.08          9.60         6.34 o
   1   4  16        245.51        235.40         8.61 o
   2   4  16        618.26        659.46        14.59 o
   3   4  16        122.85        115.70         7.71 o
   4   4  16         12.95         12.16         5.38 o
   5   4  16         12.20         12.24         4.95 o
   6   4  16         96.48        106.45         6.77 o
   7   4  16        379.62        409.75        10.85 o
   0   5  16         54.43         69.49         9.60 o
   1   5  16         58.04         60.75         6.66 o
   2   5  16        193.48        190.09         7.49 o
   3   5  16        182.54        195.52         7.53 o
   4   5  16        315.93        298.49        10.49 o
   5   5  16          4.03          3.22         5.49 o
   6   5  16        322.07        365.22        11.16 o
   7   5  16         10.93          6.62         4.84 o
   0   6  16        140.94        148.09         7.52 o
   1   6  16        425.20        451.20        15.68 o
   2   6  16          6.54         12.57         5.64 o
   3   6  16         14.17         13.49         5.22 o
   4   6  16        275.09        291.01        13.48 o
   5   6  16          7.94          7.97         5.84 o
   6   6  16        109.82        120.75         6.41 o
   7   6  16        625.50        720.04        20.97 o
   0   7  16         97.93         98.50         7.10 o
   1   7  16         24.02         26.52         5.89 o
   2   7  16        227.38        230.87         8.37 o
   3   7  16        197.86        199.09         7.43 o
   4   7  16        270.28        286.44         9.99 o
   5   7  16        261.03        275.16         9.59 o
   6   7  16         86.52         83.51         7.04 o
   7   7  16        446.06        507.05        11.96 o
   8   7  16        564.07        528.00        35.50 o
   1   8  16         34.83         30.20         7.23 o
   2   8  16        170.18        174.35         8.29 o
   3   8  16        385.65        372.65        12.65 o
   4   8  16         91.31         98.30         7.36 o
   5   8  16         81.33         73.34         6.68 o
   6   8  16        627.23        716.60        14.97 o
   7   8  16        136.03        139.44         7.13 o
   8   8  16         41.30         41.36         5.79 o
   2   9  16        266.39        267.07         9.25 o
   3   9  16        143.98        136.74        11.04 o
   4   9  16        151.24        136.20         7.93 o
   5   9  16        188.39        178.06         8.08 o
   6   9  16         91.24         95.41        10.31 o
   7   9  16        471.30        492.32        13.33 o
   8   9  16         27.24         27.34         6.54 o
   3  10  16        361.53        339.87         9.90 o
   4  10  16         73.04         69.56         7.08 o
   5  10  16        180.22        167.41         8.88 o
   6  10  16        193.56        180.39         8.89 o
   7  10  16         20.37         16.34         7.32 o
   4   2  17        104.66         92.28         9.08 o
   5   2  17        104.23         81.29         9.95 o
   6   2  17         57.82         60.73        11.23 o
   3   3  17         11.84         17.51         7.49 o
   4   3  17         26.40         36.26         7.91 o
   5   3  17         17.53         20.31         7.51 o
   6   3  17        105.16        102.76         7.26 o
   7   3  17          4.56          4.61         6.18 o
   2   4  17         82.98         88.59         8.33 o
   3   4  17          0.19         -2.59         8.31 o
   4   4  17         24.49         24.02        10.39 o
   5   4  17          6.36          3.63         6.88 o
   6   4  17        382.27        382.97        11.09 o
   7   4  17         90.17         93.54         7.00 o
   2   5  17         61.15         55.81         9.35 o
   3   5  17          3.77          5.18         5.54 o
   4   5  17         33.05         32.36         8.19 o
   5   5  17         62.61         60.27         7.13 o
   6   5  17         20.62         12.89         6.09 o
   7   5  17          0.91          2.71         6.39 o
   2   6  17          1.32         -4.51         7.22 o
   3   6  17          4.26          3.10         6.20 o
   4   6  17         45.33         40.34         6.71 o
   5   6  17          8.11         12.20         6.40 o
   6   6  17         21.62         27.39         6.54 o
   7   6  17         57.87         43.01         5.86 o
   2   7  17          0.41          4.68         7.38 o
   3   7  17        270.79        273.55        13.67 o
   4   7  17         36.54         34.22         7.41 o
   5   7  17          2.29          3.81         6.44 o
   6   7  17         22.74         31.41         7.27 o
   7   7  17         76.72         72.00         6.72 o
   3   8  17         15.39         15.80         9.43 o
   4   8  17        225.62        241.40        10.47 o
   5   8  17          0.29          5.76         6.97 o
   6   8  17          9.00         13.69         7.51 o
                                                
